# Supplementary material for: Comprehensive genomic analysis of Oesophageal Squamous Cell Carcinoma reveals clinical relevance
Source: Sci Rep. 2017 Nov 10;7:15324. doi: 10.1038/s41598-017-14909-5 (PMC5681595; doi:10.1038/s41598-017-14909-5)
Supplement: Supplementary file 2 — Dataset 1 [file 41598_2017_14909_MOESM2_ESM.xlsx]

## Sheet: Sheet1
Supplementary Table 1. Genome-wide sequencing studies of ESCC
Project	PMID	WES	Average Depth(WES)	WGS	Average Depth(WGS)	Notes
ESCC-P001	24670651	71	~100X	17	~30X
ESCC-P002	25151357	112	~122X	---	---	1 sample missed
ESCC-P003	24686850	19	~79X	---	---	1 sample missed
ESCC-P004	25839328	90	~132X	14	~65X
ESCC-P005	27058444	57	~70X	10	---	WGS sequencing depth is not discribed in the paper
ESCC-P006	22877736	12	~300X	---	---	ESCC from the United States
ESCC-P007	28052061	90
