# Supplementary material for: Comprehensive genomic analysis of Oesophageal Squamous Cell Carcinoma reveals clinical relevance
Source: Sci Rep. 2017 Nov 10;7:15324. doi: 10.1038/s41598-017-14909-5 (PMC5681595; doi:10.1038/s41598-017-14909-5)
Supplement: Supplementary file 3 — Dataset 2 [file 41598_2017_14909_MOESM3_ESM.xlsx]

## Sheet: Sheet1
Supplementary Table 2. Clinical informations of ESCCs
SampleID	Gender	Age	Pathological_Grade	Death/Survival	Survival(Day)	Stage	T	N	M	Smoking	Drinking	Platform	cancer type	Project
ESCC-0001	M	41	1	D	451	IIIA	3	1	0	Yes	No	WES	ESCC	ESCC-P001
ESCC-0002	M	41	2	S	1038	IIB	3	0	0	Yes	No	WES	ESCC	ESCC-P001
ESCC-0003	F	44	3	D	795	IIIC	3	3	0	No	No	WES	ESCC	ESCC-P001
ESCC-0004	M	46	1	D	269	IIIC	3	3	0	Yes	Yes	WES	ESCC	ESCC-P001
ESCC-0005	M	47	2	D	237	IIB	2	0	0	Yes	No	WGS	ESCC	ESCC-P001
ESCC-0006	M	47	2	S	1287	IIB	2	1	0	Yes	No	WGS	ESCC	ESCC-P001
ESCC-0007	M	47	1	S	683	IIB	2	1	0	Yes	No	WGS	ESCC	ESCC-P001
ESCC-0008	M	47	2	S	980	IIB	2	0	0	Yes	No	WGS	ESCC	ESCC-P001
ESCC-0009	M	47	2	S	1197	IIB	2	0	0	Yes	Yes	WGS	ESCC	ESCC-P001
ESCC-0010	F	47	1	S	1105	IIA	3	0	0	No	No	WES	ESCC	ESCC-P001
ESCC-0011	M	48	2	D	462	IIB	3	0	0	Yes	Yes	WES	ESCC	ESCC-P001
ESCC-0012	M	49	2	S	1007	IIB	3	0	0	Yes	No	WES	ESCC	ESCC-P001
ESCC-0013	M	50	1	S	1263	IIA	3	0	0	Yes	No	WES	ESCC	ESCC-P001
ESCC-0014	F	50	2	S	1235	IIB	3	0	0	No	No	WES	ESCC	ESCC-P001
ESCC-0015	M	51	2	S	1347	IIB	3	0	0	Yes	Yes	WES	ESCC	ESCC-P001
ESCC-0016	M	51	2	S	1237	IIB	1	1	0	No	No	WES	ESCC	ESCC-P001
ESCC-0017	M	52	2	D	592	IIIA	3	1	0	Yes	Yes	WES	ESCC	ESCC-P001
ESCC-0018	M	52	2	S	1154	IIA	3	0	0	Yes	No	WES	ESCC	ESCC-P001
ESCC-0019	F	52	2	S	1111	IIA	3	0	0	No	No	WES	ESCC	ESCC-P001
ESCC-0020	M	53	2	D	215	IIB	2	1	0	No	No	WGS	ESCC	ESCC-P001
ESCC-0021	F	53	2	S	1297	IB	1	0	0	No	No	WES	ESCC	ESCC-P001
ESCC-0022	M	53	2	S	858	IIIA	3	1	0	Yes	Yes	WES	ESCC	ESCC-P001
ESCC-0023	F	54	1	S	1381	IIB	2	1	0	No	No	WGS	ESCC	ESCC-P001
ESCC-0024	F	54	2	S	1207	IB	1	0	0	No	No	WES	ESCC	ESCC-P001
ESCC-0025	M	55	1	S	1037	IIA	2	0	0	Yes	No	WGS	ESCC	ESCC-P001
ESCC-0026	M	55	2	S	1452	IIA	3	0	0	Yes	No	WES	ESCC	ESCC-P001
ESCC-0027	F	55	2	D	262	IIB	3	0	0	No	No	WES	ESCC	ESCC-P001
ESCC-0028	M	56	1	S	1359	IIA	3	0	0	Yes	No	WES	ESCC	ESCC-P001
ESCC-0029	M	56	1	S	1334	IIA	2	0	0	Yes	No	WES	ESCC	ESCC-P001
ESCC-0030	F	56	2	D	550	IIB	3	0	0	No	No	WES	ESCC	ESCC-P001
ESCC-0031	M	56	1	S	701	IB	3	0	0	Yes	No	WES	ESCC	ESCC-P001
ESCC-0032	M	56	2	S	1064	IIIA	3	1	0	No	No	WES	ESCC	ESCC-P001
ESCC-0033	M	57	1	S	1373	IIIA	3	1	0	Yes	Yes	WES	ESCC	ESCC-P001
ESCC-0034	M	57	3	D	404	IIB	3	0	0	Yes	No	WES	ESCC	ESCC-P001
ESCC-0035	M	57	2	D	603	IIIC	4a	1	0	Yes	Yes	WES	ESCC	ESCC-P001
ESCC-0036	M	57	2	S	1060	IIB	3	0	0	No	No	WES	ESCC	ESCC-P001
ESCC-0037	F	58	2	S	867	IIB	2	0	0	Yes	No	WGS	ESCC	ESCC-P001
ESCC-0038	F	58	2	D	226	IIIA	2	2	0	No	No	WGS	ESCC	ESCC-P001
ESCC-0039	F	58	2	D	745	IIIA	3	1	0	No	No	WES	ESCC	ESCC-P001
ESCC-0040	M	58	2	D	565	IIIB	3	2	0	Yes	No	WES	ESCC	ESCC-P001
ESCC-0041	M	58	2	D	723	IIIA	3	1	0	Yes	Yes	WES	ESCC	ESCC-P001
ESCC-0042	M	58	3	D	591	IIIB	3	2	0	Yes	No	WES	ESCC	ESCC-P001
ESCC-0043	M	58	2	D	701	IIB	3	0	0	Yes	No	WES	ESCC	ESCC-P001
ESCC-0044	M	59	2	D	193	IIIB	3	2	0	Yes	No	WES	ESCC	ESCC-P001
ESCC-0045	M	59	2	D	234	IIIC	3	3	0	Yes	No	WES	ESCC	ESCC-P001
ESCC-0046	F	59	1	S	1066	IB	3	0	0	No	No	WES	ESCC	ESCC-P001
ESCC-0047	M	59	2	S	1050	IIB	3	0	0	No	No	WES	ESCC	ESCC-P001
ESCC-0048	M	59	2	D	52	IIB	3	0	0	Yes	Yes	WES	ESCC	ESCC-P001
ESCC-0049	M	60	2	D	469	IIB	2	0	0	No	No	WGS	ESCC	ESCC-P001
ESCC-0050	F	60	1	D	693	IIIB	3	2	0	Yes	No	WES	ESCC	ESCC-P001
ESCC-0051	M	60	2	D	751	IIIC	3	3	0	Yes	No	WES	ESCC	ESCC-P001
ESCC-0052	M	60	1	S	1401	IIA	3	0	0	No	No	WES	ESCC	ESCC-P001
ESCC-0053	M	60	2	D	564	IIIA	3	1	0	Yes	Yes	WES	ESCC	ESCC-P001
ESCC-0054	M	60	2	D	526	IIB	3	0	0	Yes	Yes	WES	ESCC	ESCC-P001
ESCC-0055	F	60	3	D	691	IIB	3	0	0	No	No	WES	ESCC	ESCC-P001
ESCC-0056	M	60	2	S	1068	IIB	3	0	0	No	No	WES	ESCC	ESCC-P001
ESCC-0057	M	60	2	D	833	IIIB	3	2	0	No	No	WES	ESCC	ESCC-P001
ESCC-0058	M	61	4	D	304	IIIB	3	2	0	Yes	No	WES	ESCC	ESCC-P001
ESCC-0059	M	61	2	D	632	IIA	3	0	0	Yes	No	WES	ESCC	ESCC-P001
ESCC-0060	M	62	2	S	1500	IIA	3	0	0	Yes	Yes	WES	ESCC	ESCC-P001
ESCC-0061	M	63	2	S	1189	IIIA	3	1	0	Yes	No	WES	ESCC	ESCC-P001
ESCC-0062	F	64	1	S	1355	IIB	2	1	0	No	No	WGS	ESCC	ESCC-P001
ESCC-0063	M	64	2	S	661	IIB	2	0	0	Yes	No	WGS	ESCC	ESCC-P001
ESCC-0064	M	64	2	D	904	IIB	2	1	0	Yes	Yes	WGS	ESCC	ESCC-P001
ESCC-0065	M	64	2	S	1320	IIIA	3	1	0	Yes	No	WES	ESCC	ESCC-P001
ESCC-0066	M	64	4	S	1173	IIIA	3	1	0	No	No	WES	ESCC	ESCC-P001
ESCC-0067	M	65	2	D	894	IIB	2	0	0	Yes	No	WGS	ESCC	ESCC-P001
ESCC-0068	M	65	1	D	207	IIA	3	0	0	Yes	Yes	WES	ESCC	ESCC-P001
ESCC-0069	M	65	2	S	1145	IIB	3	0	0	Yes	No	WES	ESCC	ESCC-P001
ESCC-0070	M	66	1	S	1188	IIA	2	0	0	No	No	WGS	ESCC	ESCC-P001
ESCC-0071	M	66	2	D	1215	IIIA	3	1	0	Yes	Yes	WES	ESCC	ESCC-P001
ESCC-0072	F	66	2	S	1410	IIIA	3	1	0	No	No	WES	ESCC	ESCC-P001
ESCC-0073	M	66	2	S	1256	IIB	3	0	0	Yes	No	WES	ESCC	ESCC-P001
ESCC-0074	M	66	2	S	906	IIIB	3	2	0	Yes	No	WES	ESCC	ESCC-P001
ESCC-0075	M	66	2	D	985	IIB	3	0	0	Yes	No	WES	ESCC	ESCC-P001
ESCC-0076	M	67	2	D	981	IIIA	3	1	0	Yes	No	WES	ESCC	ESCC-P001
ESCC-0077	M	68	2	D	781	IIIB	3	2	0	Yes	No	WES	ESCC	ESCC-P001
ESCC-0078	F	68	3	D	147	IIIA	3	1	0	No	No	WES	ESCC	ESCC-P001
ESCC-0079	F	70	1	D	1422	IIIA	3	1	0	No	No	WES	ESCC	ESCC-P001
ESCC-0080	F	70	2	D	315	IIIA	3	1	0	Yes	No	WES	ESCC	ESCC-P001
ESCC-0081	F	70	2	S	209	IIA	3	0	0	No	No	WES	ESCC	ESCC-P001
ESCC-0082	F	71	2	S	712	IIIA	3	1	0	Yes	No	WES	ESCC	ESCC-P001
ESCC-0083	M	72	1	D	253	IIA	3	0	0	Yes	No	WES	ESCC	ESCC-P001
ESCC-0084	M	72	2	S	1415	IIB	3	0	0	Yes	Yes	WES	ESCC	ESCC-P001
ESCC-0085	M	72	2	D	865	IIB	3	0	0	Yes	No	WES	ESCC	ESCC-P001
ESCC-0086	M	74	2	S	749	IIIA	2	2	0	No	No	WGS	ESCC	ESCC-P001
ESCC-0087	M	74	1	S	1109	IIA	3	0	0	Yes	No	WES	ESCC	ESCC-P001
ESCC-0088	M	88	1	S	1430	IIA	3	0	0	No	No	WES	ESCC	ESCC-P001
ESCC-0089	M	36	2	S	2280	IIA	3	0	0	No	No	WES	ESCC	ESCC-P002
ESCC-0090	M	39	3	D	468	IIIC	4	1	0	Yes	Yes	WES	ESCC	ESCC-P002
ESCC-0091	M	40	1	D	189	IIIA	2	2	0	Yes	Yes	WES	ESCC	ESCC-P002
ESCC-0092	M	41	1	S	2238	IB	3	0	0	Yes	Yes	WES	ESCC	ESCC-P002
ESCC-0093	M	41	3	D	366	IIIA	3	1	0	Yes	Yes	WES	ESCC	ESCC-P002
ESCC-0094	M	42	2	S	1764	IIB	1	1	0	Yes	Yes	WES	ESCC	ESCC-P002
ESCC-0095	M	44	2	D	522	IIIC	4	1	0	Yes	Yes	WES	ESCC	ESCC-P002
ESCC-0096	M	45	1	S	1995	IB	3	0	0	Yes	Yes	WES	ESCC	ESCC-P002
ESCC-0097	M	45	2	D	1026	IIIA	3	1	0	Yes	No	WES	ESCC	ESCC-P002
ESCC-0098	M	45	1	S	2259	IIIA	3	1	0	Yes	Yes	WES	ESCC	ESCC-P002
ESCC-0099	M	46	2	D	405	IIB	2	1	0	Yes	Yes	WES	ESCC	ESCC-P002
ESCC-0100	M	47	3	D	795	IIB	1	1	0	No	No	WES	ESCC	ESCC-P002
ESCC-0101	M	48	1	S	2376	IB	3	0	0	Yes	Yes	WES	ESCC	ESCC-P002
ESCC-0102	M	49	3	D	975	IIIA	3	1	0	Yes	Yes	WES	ESCC	ESCC-P002
ESCC-0103	M	49	3	D	201	IIIA	4	0	0	Yes	Yes	WES	ESCC	ESCC-P002
ESCC-0104	M	50	3	S	2292	IIB	3	0	0	No	No	WES	ESCC	ESCC-P002
ESCC-0105	F	50	1	D	1374	IIIA	4	0	0	No	No	WES	ESCC	ESCC-P002
ESCC-0106	M	50	2	D	525	IIIC	1	3	0	Yes	Yes	WES	ESCC	ESCC-P002
ESCC-0107	M	51	2	S	1716	IIA	3	0	0	Yes	Yes	WES	ESCC	ESCC-P002
ESCC-0108	M	51	2	D	732	IIIA	4	0	0	Yes	No	WES	ESCC	ESCC-P002
ESCC-0109	M	51	2	S	1947	IIIC	4	2	0	Yes	Yes	WES	ESCC	ESCC-P002
ESCC-0110	M	51	3	D	477	IIIB	3	2	0	Yes	Yes	WES	ESCC	ESCC-P002
ESCC-0111	M	52	2	D	255	IIB	3	0	0	Yes	Yes	WES	ESCC	ESCC-P002
ESCC-0112	M	52	2	D	126	IIIC	3	3	0	Yes	Yes	WES	ESCC	ESCC-P002
ESCC-0113	M	52	2	D	345	IIIC	4	1	0	No	Yes	WES	ESCC	ESCC-P002
ESCC-0114	M	53	3	D	249	IIIC	2	3	0	Yes	Yes	WES	ESCC	ESCC-P002
ESCC-0115	M	53	2	S	1737	IIB	3	0	0	Yes	Yes	WES	ESCC	ESCC-P002
ESCC-0116	M	53	2	D	732	IB	1	0	0	Yes	Yes	WES	ESCC	ESCC-P002
ESCC-0117	M	53	2	S	1890	IIA	2	0	0	Yes	No	WES	ESCC	ESCC-P002
ESCC-0118	M	53	1	S	2286	IIIA	3	1	0	No	Yes	WES	ESCC	ESCC-P002
ESCC-0119	M	53	1	S	1731	IIIA	4	0	0	Yes	Yes	WES	ESCC	ESCC-P002
ESCC-0120	F	53	2	D	756	IIIB	3	2	0	No	No	WES	ESCC	ESCC-P002
ESCC-0121	M	54	2	S	1950	IIB	3	0	0	Yes	No	WES	ESCC	ESCC-P002
ESCC-0122	M	54	2	S	1713	IIIA	4	0	0	Yes	No	WES	ESCC	ESCC-P002
ESCC-0123	M	54	3	D	663	IIB	2	1	0	Yes	Yes	WES	ESCC	ESCC-P002
ESCC-0124	M	54	3	S	2178	IIB	2	0	0	Yes	Yes	WES	ESCC	ESCC-P002
ESCC-0125	M	54	2	S	2394	IIIC	4	1	0	Yes	Yes	WES	ESCC	ESCC-P002
ESCC-0126	F	55	4	D	636	IIIA	3	1	0	No	No	WES	ESCC	ESCC-P002
ESCC-0127	M	55	2	S	1941	IIA	3	0	0	Yes	Yes	WES	ESCC	ESCC-P002
ESCC-0128	M	56	2	D	300	IIIC	4	2	0	Yes	Yes	WES	ESCC	ESCC-P002
ESCC-0129	M	56	1	S	1815	IIA	2	0	0	No	No	WES	ESCC	ESCC-P002
ESCC-0130	M	56	2	S	1806	IIA	2	0	0	Yes	Yes	WES	ESCC	ESCC-P002
ESCC-0131	M	57	3	S	2532	IIB	2	0	0	Yes	Yes	WES	ESCC	ESCC-P002
ESCC-0132	M	57	2	D	1464	IIB	3	0	0	Yes	Yes	WES	ESCC	ESCC-P002
ESCC-0133	M	57	2	S	1941	IIIC	4	2	0	Yes	No	WES	ESCC	ESCC-P002
ESCC-0134	M	57	3	S	1875	IIB	3	0	0	Yes	Yes	WES	ESCC	ESCC-P002
ESCC-0135	F	57	3	D	699	IIB	3	0	0	No	No	WES	ESCC	ESCC-P002
ESCC-0136	M	57	2	S	1995	IIB	3	0	0	Yes	Yes	WES	ESCC	ESCC-P002
ESCC-0137	F	57	1	D	1686	IIB	2	1	0	No	No	WES	ESCC	ESCC-P002
ESCC-0138	M	57	3	D	1773	IB	1	0	0	Yes	Yes	WES	ESCC	ESCC-P002
ESCC-0139	M	58	2	S	1980	IIIA	2	2	0	No	No	WES	ESCC	ESCC-P002
ESCC-0140	M	59	3	D	681	IIIA	3	1	0	Yes	No	WES	ESCC	ESCC-P002
ESCC-0141	F	59	2	D	1041	IIB	3	0	0	No	No	WES	ESCC	ESCC-P002
ESCC-0142	M	59	1	S	1920	IIIC	4	3	0	Yes	Yes	WES	ESCC	ESCC-P002
ESCC-0143	M	59	2	D	828	IIA	3	0	0	Yes	Yes	WES	ESCC	ESCC-P002
ESCC-0144	M	59	2	D	318	IIIA	4	0	0	Yes	Yes	WES	ESCC	ESCC-P002
ESCC-0145	M	60	4	D	1260	IIIA	3	1	0	Yes	Yes	WES	ESCC	ESCC-P002
ESCC-0146	M	60	2	S	1875	IIIA	3	1	0	Yes	Yes	WES	ESCC	ESCC-P002
ESCC-0147	M	60	2	S	1737	IIA	1	0	0	Yes	Yes	WES	ESCC	ESCC-P002
ESCC-0148	M	60	2	S	2376	IIA	3	0	0	Yes	Yes	WES	ESCC	ESCC-P002
ESCC-0149	F	60	3	S	1839	IIB	3	0	0	No	No	WES	ESCC	ESCC-P002
ESCC-0150	M	60	1	D	672	IIIA	3	1	0	Yes	Yes	WES	ESCC	ESCC-P002
ESCC-0151	F	60	2	D	579	IIIC	3	3	0	No	No	WES	ESCC	ESCC-P002
ESCC-0152	M	60	2	D	360	IIIC	4	3	0	Yes	Yes	WES	ESCC	ESCC-P002
ESCC-0153	M	61	2	D	576	IIIC	4	1	0	No	Yes	WES	ESCC	ESCC-P002
ESCC-0154	M	61	2	D	462	IIIA	3	1	0	No	Yes	WES	ESCC	ESCC-P002
ESCC-0155	M	61	1	D	294	IB	3	0	0	Yes	No	WES	ESCC	ESCC-P002
ESCC-0156	M	62	2	D	1116	IIIB	3	2	0	Yes	Yes	WES	ESCC	ESCC-P002
ESCC-0157	M	62	2	D	1155	IIIC	4	1	0	Yes	Yes	WES	ESCC	ESCC-P002
ESCC-0158	M	62	2	S	2277	IIB	3	0	0	No	Yes	WES	ESCC	ESCC-P002
ESCC-0159	M	62	3	D	1932	IIIC	3	3	0	Yes	No	WES	ESCC	ESCC-P002
ESCC-0160	F	62	2	S	1695	IIB	3	0	0	No	No	WES	ESCC	ESCC-P002
ESCC-0161	M	62	1	D	198	IIIC	4	3	0	Yes	Yes	WES	ESCC	ESCC-P002
ESCC-0162	F	62	2	S	1887	IIB	2	1	0	No	No	WES	ESCC	ESCC-P002
ESCC-0163	M	63	3	D	294	IIIB	3	2	0	Yes	Yes	WES	ESCC	ESCC-P002
ESCC-0164	M	63	2	D	504	IIIC	4	1	0	Yes	Yes	WES	ESCC	ESCC-P002
ESCC-0165	M	63	2	D	657	IIIA	3	1	0	Yes	Yes	WES	ESCC	ESCC-P002
ESCC-0166	M	64	3	S	2313	IIIB	3	2	0	Yes	Yes	WES	ESCC	ESCC-P002
ESCC-0167	M	64	2	D	639	IIB	2	0	0	Yes	Yes	WES	ESCC	ESCC-P002
ESCC-0168	F	65	3	S	1728	IIIA	3	1	0	Yes	No	WES	ESCC	ESCC-P002
ESCC-0169	F	65	2	D	771	IIIA	3	1	0	No	No	WES	ESCC	ESCC-P002
ESCC-0170	M	66	3	D	642	IIIC	4	1	0	No	No	WES	ESCC	ESCC-P002
ESCC-0171	M	66	2	S	2454	IIIA	4	0	0	Yes	Yes	WES	ESCC	ESCC-P002
ESCC-0172	M	66	2	S	1764	IIA	3	0	0	Yes	Yes	WES	ESCC	ESCC-P002
ESCC-0173	M	67	3	D	315	IIIC	3	3	0	Yes	Yes	WES	ESCC	ESCC-P002
ESCC-0174	F	67	1	D	693	IIIA	3	1	0	No	No	WES	ESCC	ESCC-P002
ESCC-0175	F	67	4	D	330	IIIA	3	1	0	No	No	WES	ESCC	ESCC-P002
ESCC-0176	M	68	2	S	2163	IIB	3	0	0	No	Yes	WES	ESCC	ESCC-P002
ESCC-0177	M	68	2	D	744	IIIA	3	1	0	Yes	Yes	WES	ESCC	ESCC-P002
ESCC-0178	M	68	1	D	153	IIA	3	0	0	No	No	WES	ESCC	ESCC-P002
ESCC-0179	M	68	2	D	270	IIB	3	0	0	Yes	Yes	WES	ESCC	ESCC-P002
ESCC-0180	M	68	2	D	945	IIB	1	1	0	Yes	Yes	WES	ESCC	ESCC-P002
ESCC-0181	M	68	2	S	2412	IIA	3	0	0	Yes	No	WES	ESCC	ESCC-P002
ESCC-0182	F	68	2	D	234	IIB	3	0	0	No	No	WES	ESCC	ESCC-P002
ESCC-0183	M	68	2	D	432	IIIA	3	1	0	Yes	Yes	WES	ESCC	ESCC-P002
ESCC-0184	F	69	2	S	1899	IIA	2	0	0	No	No	WES	ESCC	ESCC-P002
ESCC-0185	M	69	3	S	2442	IIIA	3	1	0	Yes	Yes	WES	ESCC	ESCC-P002
ESCC-0186	M	69	3	D	3	IIB	2	1	0	Yes	Yes	WES	ESCC	ESCC-P002
ESCC-0187	M	69	1	D	1893	IIIA	2	2	0	Yes	Yes	WES	ESCC	ESCC-P002
ESCC-0188	M	70	2	D	174	IIIA	4	0	0	No	No	WES	ESCC	ESCC-P002
ESCC-0189	F	71	2	D	966	IIIA	2	2	0	No	No	WES	ESCC	ESCC-P002
ESCC-0190	M	71	3	D	114	IIA	3	0	0	Yes	Yes	WES	ESCC	ESCC-P002
ESCC-0191	F	71	1	D	18	IB	2	0	0	No	No	WES	ESCC	ESCC-P002
ESCC-0192	M	71	2	D	378	IIIA	3	1	0	No	Yes	WES	ESCC	ESCC-P002
ESCC-0193	M	72	1	D	1416	IIA	3	0	0	No	No	WES	ESCC	ESCC-P002
ESCC-0194	F	73	2	S	2175	IIB	3	0	0	No	No	WES	ESCC	ESCC-P002
ESCC-0195	M	73	1	D	390	IIIC	4	3	0	Yes	Yes	WES	ESCC	ESCC-P002
ESCC-0196	M	74	2	D	741	IIA	2	0	0	No	No	WES	ESCC	ESCC-P002
ESCC-0197	M	75	3	D	147	IV	4	0	1	Yes	No	WES	ESCC	ESCC-P002
ESCC-0198	M	76	4	D	2289	IIA	3	0	0	Yes	Yes	WES	ESCC	ESCC-P002
ESCC-0199	M	76	3	D	390	IIB	1	1	0	Yes	Yes	WES	ESCC	ESCC-P002
ESCC-0200	M	82	1	D	42	IIIC	4	1	0	No	Yes	WES	ESCC	ESCC-P002
ESCC-0201	M	34	na	na	na	na	3	1	na	na	NA	WES	ESCC	ESCC-P003
ESCC-0202	M	44	na	na	na	na	3	0	na	na	NA	WES	ESCC	ESCC-P003
ESCC-0203	M	47	na	na	na	na	3	1	na	na	NA	WES	ESCC	ESCC-P003
ESCC-0204	M	49	na	na	na	na	3	0	na	na	NA	WES	ESCC	ESCC-P003
ESCC-0205	M	50	na	na	na	na	3	1	na	na	NA	WES	ESCC	ESCC-P003
ESCC-0206	M	55	na	na	na	na	3	1	na	na	NA	WES	ESCC	ESCC-P003
ESCC-0207	M	57	na	na	na	na	2	1	na	na	NA	WES	ESCC	ESCC-P003
ESCC-0208	M	58	na	na	na	na	3	0	na	na	NA	WES	ESCC	ESCC-P003
ESCC-0209	F	61	na	na	na	na	2	0	na	na	NA	WES	ESCC	ESCC-P003
ESCC-0210	M	62	na	na	na	na	3	1	na	na	NA	WES	ESCC	ESCC-P003
ESCC-0211	M	66	na	na	na	na	2	0	na	na	NA	WES	ESCC	ESCC-P003
ESCC-0212	M	66	na	na	na	na	3	1	na	na	NA	WES	ESCC	ESCC-P003
ESCC-0213	M	66	na	na	na	na	3	1	na	na	NA	WES	ESCC	ESCC-P003
ESCC-0214	F	67	na	na	na	na	3	0	na	na	NA	WES	ESCC	ESCC-P003
ESCC-0215	M	68	na	na	na	na	3	0	na	na	NA	WES	ESCC	ESCC-P003
ESCC-0216	M	70	na	na	na	na	3	0	na	na	NA	WES	ESCC	ESCC-P003
ESCC-0217	M	76	na	na	na	na	3	0	na	na	NA	WES	ESCC	ESCC-P003
ESCC-0218	F	na	na	na	na	na	2	0	na	na	NA	WES	ESCC	ESCC-P003
ESCC-0219	M	na	na	na	na	na	3	1	na	na	NA	WES	ESCC	ESCC-P003
ESCC-0220	M	41	2	D	840	IIIA	3	1	0	Yes	NA	WES	ESCC	ESCC-P004
ESCC-0221	M	44	1	S	1680	IA	1	0	0	Yes	NA	WES	ESCC	ESCC-P004
ESCC-0222	M	44	1	S	1260	IB	3	0	0	Yes	NA	WES	ESCC	ESCC-P004
ESCC-0223	M	44	3	na	na	IIIB	3	4	0	Yes	NA	WES	ESCC	ESCC-P004
ESCC-0224	M	45	1	D	330	IB	3	0	0	Yes	NA	WES	ESCC	ESCC-P004
ESCC-0225	M	45	2~3	S	1650	IIIC	3	7	0	No	NA	WES	ESCC	ESCC-P004
ESCC-0226	M	46	1	S	1320	IB	3	0	0	Yes	NA	WES	ESCC	ESCC-P004
ESCC-0227	M	48	1~2	S	1350	IIIB	3	3	0	Yes	NA	WES	ESCC	ESCC-P004
ESCC-0228	M	48	1	D	780	IIIA	3	1	0	Yes	NA	WES	ESCC	ESCC-P004
ESCC-0229	M	49	2	D	330	IIIA	3	2	0	Yes	NA	WES	ESCC	ESCC-P004
ESCC-0230	M	50	1	D	180	IB	3	0	0	Yes	NA	WES	ESCC	ESCC-P004
ESCC-0231	M	50	1	S	1500	IB	3	0	0	Yes	NA	WES	ESCC	ESCC-P004
ESCC-0232	M	50	3	S	1110	IIIA	3	1	0	Yes	NA	WGS	ESCC	ESCC-P004
ESCC-0233	M	50	1~2	na	na	IIIA	3	1	0	Yes	NA	WES	ESCC	ESCC-P004
ESCC-0234	M	51	1	D	690	IIIB	3	3	0	Yes	NA	WES	ESCC	ESCC-P004
ESCC-0235	M	52	1	D	450	IB	3	0	0	Yes	NA	WES	ESCC	ESCC-P004
ESCC-0236	M	52	3	D	660	IIIA	3	1	0	Yes	NA	WGS	ESCC	ESCC-P004
ESCC-0237	M	52	2~3	na	na	IIIC	4a	3	0	Yes	NA	WES	ESCC	ESCC-P004
ESCC-0238	M	52	3	D	690	IIIC	4a	4	0	Yes	NA	WES	ESCC	ESCC-P004
ESCC-0239	M	52	2	S	870	IIIA	3	1	0	Yes	NA	WES	ESCC	ESCC-P004
ESCC-0240	M	53	na	S	1590	IA	1	0	0	Yes	NA	WES	ESCC	ESCC-P004
ESCC-0241	M	53	2	S	1110	IIIA	3	2	0	Yes	NA	WES	ESCC	ESCC-P004
ESCC-0242	M	53	3	D	1020	IIIA	3	1	0	Yes	NA	WES	ESCC	ESCC-P004
ESCC-0243	M	54	1	S	840	IB	3	0	0	Yes	NA	WES	ESCC	ESCC-P004
ESCC-0244	M	54	2	na	na	IIIA	4	0	0	Yes	NA	WGS	ESCC	ESCC-P004
ESCC-0245	M	54	2	S	1260	IIIA	3	1	0	Yes	NA	WGS	ESCC	ESCC-P004
ESCC-0246	M	54	3	D	1260	IIIA	4a	0	0	Yes	NA	WES	ESCC	ESCC-P004
ESCC-0247	M	55	2	D	750	IIIA	3	1	0	Yes	NA	WES	ESCC	ESCC-P004
ESCC-0248	M	56	1	S	1380	IB	3	0	0	Yes	NA	WES	ESCC	ESCC-P004
ESCC-0249	M	56	1	S	1470	IB	3	0	0	No	NA	WES	ESCC	ESCC-P004
ESCC-0250	M	56	1	D	1020	IB	3	0	0	Yes	NA	WES	ESCC	ESCC-P004
ESCC-0251	M	56	1	S	1650	IB	3	0	0	Yes	NA	WES	ESCC	ESCC-P004
ESCC-0252	M	56	1	na	na	IB	3	0	na	No	NA	WES	ESCC	ESCC-P004
ESCC-0253	M	56	2	S	930	IIIA	3	1	0	Yes	NA	WGS	ESCC	ESCC-P004
ESCC-0254	M	56	3	na	na	IIIA	3	2	0	Yes	NA	WES	ESCC	ESCC-P004
ESCC-0255	M	56	2	D	450	IIIB	3	4	0	Yes	NA	WES	ESCC	ESCC-P004
ESCC-0256	M	56	2~3	D	1500	IIIB	3	5	0	Yes	NA	WES	ESCC	ESCC-P004
ESCC-0257	M	56	2	S	840	IIIC	3	8	0	Yes	NA	WES	ESCC	ESCC-P004
ESCC-0258	M	57	1	na	na	IB	2	0	0	Yes	NA	WES	ESCC	ESCC-P004
ESCC-0259	M	57	3	na	na	IIIB	3	3	0	Yes	NA	WES	ESCC	ESCC-P004
ESCC-0260	M	57	3	na	na	IIIA	3	2	0	Yes	NA	WES	ESCC	ESCC-P004
ESCC-0261	M	58	1	S	1290	IB	3	0	0	Yes	NA	WES	ESCC	ESCC-P004
ESCC-0262	M	58	2	na	na	IIIA	3	2	0	Yes	NA	WES	ESCC	ESCC-P004
ESCC-0263	M	58	2	S	1530	IIIA	3	1	0	Yes	NA	WES	ESCC	ESCC-P004
ESCC-0264	M	59	2~3	S	1560	IB	1	0	0	No	NA	WES	ESCC	ESCC-P004
ESCC-0265	M	59	2	na	na	IIIA	3	1	0	Yes	NA	WGS	ESCC	ESCC-P004
ESCC-0266	M	59	3	S	1350	IIIA	3	2	0	Yes	NA	WGS	ESCC	ESCC-P004
ESCC-0267	M	59	2	D	570	IIIB	3	4	0	No	NA	WES	ESCC	ESCC-P004
ESCC-0268	M	59	2	na	na	IIIA	2	4	0	Yes	NA	WES	ESCC	ESCC-P004
ESCC-0269	M	59	1~2	D	570	IIIA	3	1	0	Yes	NA	WES	ESCC	ESCC-P004
ESCC-0270	M	60	1	S	2430	IB	2	0	0	Yes	NA	WGS	ESCC	ESCC-P004
ESCC-0271	M	60	1	na	na	IB	2	0	0	Yes	NA	WES	ESCC	ESCC-P004
ESCC-0272	M	60	1	S	1230	IB	3	0	0	Yes	NA	WES	ESCC	ESCC-P004
ESCC-0273	M	60	1	D	180	IB	2	0	0	No	NA	WES	ESCC	ESCC-P004
ESCC-0274	M	60	1	na	na	IB	3	0	0	Yes	NA	WES	ESCC	ESCC-P004
ESCC-0275	M	60	2~3	S	1620	IIIB	3	3	0	Yes	NA	WES	ESCC	ESCC-P004
ESCC-0276	M	60	2	S	630	IIIA	3	1	0	Yes	NA	WES	ESCC	ESCC-P004
ESCC-0277	M	60	2~3	na	na	IIIB	3	3	0	Yes	NA	WES	ESCC	ESCC-P004
ESCC-0278	M	61	1	D	540	IB	2	0	0	Yes	NA	WGS	ESCC	ESCC-P004
ESCC-0279	M	61	1	na	na	IB	3	0	0	Yes	NA	WES	ESCC	ESCC-P004
ESCC-0280	M	61	2~3	D	690	IIIB	3	4	0	Yes	NA	WES	ESCC	ESCC-P004
ESCC-0281	M	61	1~2	na	na	IIIA	2	4	0	Yes	NA	WES	ESCC	ESCC-P004
ESCC-0282	M	62	1	S	2520	IB	2	0	0	Yes	NA	WGS	ESCC	ESCC-P004
ESCC-0283	M	62	1	D	330	IB	3	0	0	Yes	NA	WES	ESCC	ESCC-P004
ESCC-0284	M	62	1	na	na	IB	2	0	0	Yes	NA	WES	ESCC	ESCC-P004
ESCC-0285	M	62	2~3	D	900	IIIB	3	6	0	No	NA	WES	ESCC	ESCC-P004
ESCC-0286	M	63	1	S	1800	IB	2	0	0	Yes	NA	WES	ESCC	ESCC-P004
ESCC-0287	M	63	1	S	1800	IB	2	0	0	Yes	NA	WES	ESCC	ESCC-P004
ESCC-0288	M	63	1	S	1590	IB	3	0	0	Yes	NA	WES	ESCC	ESCC-P004
ESCC-0289	M	63	1	S	1740	IB	2	0	0	Yes	NA	WES	ESCC	ESCC-P004
ESCC-0290	M	64	1	S	1470	IB	2	0	0	Yes	NA	WES	ESCC	ESCC-P004
ESCC-0291	M	64	1~2	D	480	IA	1	0	0	No	NA	WES	ESCC	ESCC-P004
ESCC-0292	M	64	1	S	900	IB	3	0	0	Yes	NA	WES	ESCC	ESCC-P004
ESCC-0293	M	64	3	D	1110	IIIA	4	0	0	Yes	NA	WGS	ESCC	ESCC-P004
ESCC-0294	M	64	3	D	480	IIIC	3	14	0	Yes	NA	WES	ESCC	ESCC-P004
ESCC-0295	M	65	1	S	1410	IB	2	0	0	Yes	NA	WES	ESCC	ESCC-P004
ESCC-0296	M	65	1	S	1380	IB	2	0	0	Yes	NA	WES	ESCC	ESCC-P004
ESCC-0297	M	65	1	na	na	IB	2	0	0	Yes	NA	WES	ESCC	ESCC-P004
ESCC-0298	M	65	1~2	D	360	IIIB	3	3	0	Yes	NA	WES	ESCC	ESCC-P004
ESCC-0299	M	65	1~2	S	900	IIIA	3	1	0	Yes	NA	WES	ESCC	ESCC-P004
ESCC-0300	M	66	1	S	1290	IB	3	0	0	Yes	NA	WES	ESCC	ESCC-P004
ESCC-0301	M	67	2~3	D	270	IIIA	3	1	0	Yes	NA	WGS	ESCC	ESCC-P004
ESCC-0302	M	67	1~2	D	780	IIIA	3	2	0	Yes	NA	WES	ESCC	ESCC-P004
ESCC-0303	M	68	1	S	1290	IB	3	0	0	Yes	NA	WES	ESCC	ESCC-P004
ESCC-0304	M	69	1	na	na	IB	2	0	0	Yes	NA	WES	ESCC	ESCC-P004
ESCC-0305	M	69	1	na	na	IB	3	0	0	Yes	NA	WES	ESCC	ESCC-P004
ESCC-0306	M	69	1	S	2430	IB	3	0	0	Yes	NA	WES	ESCC	ESCC-P004
ESCC-0307	M	69	1	na	na	IB	3	0	0	Yes	NA	WES	ESCC	ESCC-P004
ESCC-0308	M	69	2	S	2580	IIIA	3	1	0	Yes	NA	WES	ESCC	ESCC-P004
ESCC-0309	M	70	1	na	na	IB	2	0	0	Yes	NA	WGS	ESCC	ESCC-P004
ESCC-0310	M	70	1	D	600	IB	2	0	0	Yes	NA	WGS	ESCC	ESCC-P004
ESCC-0311	M	70	1	S	870	IB	2	0	0	Yes	NA	WES	ESCC	ESCC-P004
ESCC-0312	M	70	2	S	810	IIIA	3	2	0	Yes	NA	WES	ESCC	ESCC-P004
ESCC-0313	M	71	3	D	600	IIIB	3	5	0	Yes	NA	WES	ESCC	ESCC-P004
ESCC-0314	M	72	2	D	180	IIIB	3	3	0	Yes	NA	WES	ESCC	ESCC-P004
ESCC-0315	M	72	2	na	na	IIIB	3	4	0	Yes	NA	WES	ESCC	ESCC-P004
ESCC-0316	M	72	2	S	990	IIIA	3	2	0	Yes	NA	WES	ESCC	ESCC-P004
ESCC-0317	M	73	1	D	240	IB	2	0	0	Yes	NA	WES	ESCC	ESCC-P004
ESCC-0318	M	73	1	D	60	IB	3	0	0	Yes	NA	WES	ESCC	ESCC-P004
ESCC-0319	M	73	1	S	1530	IB	3	0	0	Yes	NA	WES	ESCC	ESCC-P004
ESCC-0320	M	73	2~3	D	240	IIIB	3	6	0	Yes	NA	WES	ESCC	ESCC-P004
ESCC-0321	M	74	1	D	90	IB	2	0	0	Yes	NA	WES	ESCC	ESCC-P004
ESCC-0322	M	78	1	D	630	IB	2	0	0	Yes	NA	WES	ESCC	ESCC-P004
ESCC-0323	M	na	2~3	D	720	IIIB	3	5	0	Yes	NA	WES	ESCC	ESCC-P004
ESCC-0324	na	na	na	na	na	na	na	na	na	na	na	WGS	ESCC	ESCC-P005
ESCC-0325	na	na	na	na	na	na	na	na	na	na	na	WGS	ESCC	ESCC-P005
ESCC-0326	na	na	na	na	na	na	na	na	na	na	na	WGS	ESCC	ESCC-P005
ESCC-0327	na	na	na	na	na	na	na	na	na	na	na	WGS	ESCC	ESCC-P005
ESCC-0328	na	na	na	na	na	na	na	na	na	na	na	WGS	ESCC	ESCC-P005
ESCC-0329	F	59	na	S	1035	IIa	3	0	0	No	No	WGS	ESCC	ESCC-P005
ESCC-0330	F	62	na	D	285	IIb	2	1	0	No	No	WGS	ESCC	ESCC-P005
ESCC-0331	M	67	na	S	1044	IIa	3	0	0	No	No	WGS	ESCC	ESCC-P005
ESCC-0332	M	76	na	S	543	IIIc	3	3	0	Yes	No	WGS	ESCC	ESCC-P005
ESCC-0333	F	62	na	D	na	IIa	3	0	0	No	No	WGS	ESCC	ESCC-P005
ESCC-0334	M	80	3	na	na	IIIA	3	1	0	Yes	No	WES	ESCC	ESCC-P006
ESCC-0335	M	57	na	na	na	IIIC	4b	0	0	Yes	No	WES	ESCC	ESCC-P006
ESCC-0336	M	82	2	na	na	IIB	3	0	0	Yes	Yes	WES	ESCC	ESCC-P006
ESCC-0337	M	52	2	na	na	IV	4	2	2	Yes	Yes	WES	ESCC	ESCC-P006
ESCC-0338	M	77	2	na	na	IIIA	2	1	0	Yes	Yes	WES	ESCC	ESCC-P006
ESCC-0339	M	60	2	na	na	IIIA	3	1	0	Yes	Yes	WES	ESCC	ESCC-P006
ESCC-0340	F	77	2	na	na	IIB	3	0	0	Yes	No	WES	ESCC	ESCC-P006
ESCC-0341	M	73	3	na	na	IIIA	3	1	0	Yes	Yes	WES	ESCC	ESCC-P006
ESCC-0342	F	60	2	na	na	IIB	3	0	0	Yes	No	WES	ESCC	ESCC-P006
ESCC-0343	M	60	2	na	na	IV	4	2	2	Yes	Yes	WES	ESCC	ESCC-P006
ESCC-0344	F	65	2	na	na	IIB	2	0	0	Yes	Yes	WES	ESCC	ESCC-P006
ESCC-0345	M	49	3	na	na	IIIA	4a	0	0	Yes	Yes	WES	ESCC	ESCC-P006
ESCC-0346	M	46	na	S	1575	III	3	1	0	Yes	Yes	WES	ESCC	ESCC-P005
ESCC-0347	M	76	na	D	276	III	3	1	0	Yes	Yes	WES	ESCC	ESCC-P005
ESCC-0348	M	60	na	D	282	III	3	1	0	Yes	Yes	WES	ESCC	ESCC-P005
ESCC-0349	M	72	na	D	287	III	3	1	0	Yes	No	WES	ESCC	ESCC-P005
ESCC-0350	M	56	na	D	1009	III	3	1	0	Yes	Yes	WES	ESCC	ESCC-P005
ESCC-0351	M	49	na	S	1800	III	4	0	0	Yes	Yes	WES	ESCC	ESCC-P005
ESCC-0352	M	58	na	D	404	III	3	1	0	Yes	No	WES	ESCC	ESCC-P005
ESCC-0353	F	63	na	D	1424	III	3	1	0	No	No	WES	ESCC	ESCC-P005
ESCC-0354	M	48	na	D	704	IIb	3	1	0	Yes	Yes	WES	ESCC	ESCC-P005
ESCC-0355	M	65	na	D	257	III	3	1	0	Yes	No	WES	ESCC	ESCC-P005
ESCC-0356	F	67	na	S	543	III	4	1	0	No	No	WES	ESCC	ESCC-P005
ESCC-0357	M	60	na	D	107	III	3	1	0	Yes	No	WES	ESCC	ESCC-P005
ESCC-0358	M	65	na	S	1800	III	3	1	0	Yes	No	WES	ESCC	ESCC-P005
ESCC-0359	M	58	na	D	662	III	3	1	0	Yes	Yes	WES	ESCC	ESCC-P005
ESCC-0360	F	44	na	D	719	IIa	3	0	0	No	No	WES	ESCC	ESCC-P005
ESCC-0361	M	59	na	D	666	IIa	3	0	0	No	No	WES	ESCC	ESCC-P005
ESCC-0362	M	53	na	D	1506	IIa	3	0	0	Yes	Yes	WES	ESCC	ESCC-P005
ESCC-0363	M	45	na	S	1800	IIa	2	0	0	Yes	Yes	WES	ESCC	ESCC-P005
ESCC-0364	M	67	na	D	524	III	4	1	0	No	No	WES	ESCC	ESCC-P005
ESCC-0365	M	51	na	S	1800	IIa	2	0	0	Yes	Yes	WES	ESCC	ESCC-P005
ESCC-0366	F	53	na	D	478	IIa	3	0	0	No	No	WES	ESCC	ESCC-P005
ESCC-0367	M	34	na	S	1800	III	3	1	0	Yes	No	WES	ESCC	ESCC-P005
ESCC-0368	M	44	na	S	1800	III	3	1	0	Yes	Yes	WES	ESCC	ESCC-P005
ESCC-0369	M	46	na	S	1800	III	3	1	0	Yes	No	WES	ESCC	ESCC-P005
ESCC-0370	M	54	na	S	1800	IIa	3	0	0	Yes	Yes	WES	ESCC	ESCC-P005
ESCC-0371	F	52	na	D	702	IIa	3	0	0	No	No	WES	ESCC	ESCC-P005
ESCC-0372	M	63	na	S	1800	IIa	2	0	0	Yes	Yes	WES	ESCC	ESCC-P005
ESCC-0373	M	62	na	D	466	IIa	3	0	0	Yes	Yes	WES	ESCC	ESCC-P005
ESCC-0374	M	46	na	S	1800	III	3	1	0	Yes	Yes	WES	ESCC	ESCC-P005
ESCC-0375	M	54	na	S	1800	IIa	3	0	0	Yes	No	WES	ESCC	ESCC-P005
ESCC-0376	F	54	na	S	1800	IIa	3	0	0	No	No	WES	ESCC	ESCC-P005
ESCC-0377	F	56	na	S	1644	IIa	2	0	0	No	No	WES	ESCC	ESCC-P005
ESCC-0378	M	62	na	D	881	III	3	1	0	Yes	Yes	WES	ESCC	ESCC-P005
ESCC-0379	F	56	na	S	1800	IIa	3	0	0	No	No	WES	ESCC	ESCC-P005
ESCC-0380	M	58	na	S	1800	IIa	2	0	0	Yes	No	WES	ESCC	ESCC-P005
ESCC-0381	M	52	na	S	1800	IIa	3	0	0	Yes	No	WES	ESCC	ESCC-P005
ESCC-0382	M	67	na	D	490	III	4	2	0	Yes	No	WES	ESCC	ESCC-P005
ESCC-0383	F	80	na	D	1671	IIa	3	0	0	No	No	WES	ESCC	ESCC-P005
ESCC-0384	F	71	na	D	1784	I	1	0	0	No	Yes	WES	ESCC	ESCC-P005
ESCC-0385	F	55	na	S	1800	IIa	3	0	0	No	No	WES	ESCC	ESCC-P005
ESCC-0386	M	63	na	D	383	III	3	1	0	Yes	Yes	WES	ESCC	ESCC-P005
ESCC-0387	M	56	na	D	411	III	3	1	0	Yes	No	WES	ESCC	ESCC-P005
ESCC-0388	F	68	na	D	577	III	3	1	0	No	No	WES	ESCC	ESCC-P005
ESCC-0389	M	41	na	D	713	III	3	1	0	No	Yes	WES	ESCC	ESCC-P005
ESCC-0390	M	77	na	S	1398	III	3	1	0	No	No	WES	ESCC	ESCC-P005
ESCC-0391	M	61	na	D	579	IV	3	0	1	No	No	WES	ESCC	ESCC-P005
ESCC-0392	M	71	na	D	509	III	3	1	0	Yes	No	WES	ESCC	ESCC-P005
ESCC-0393	F	39	na	S	1800	III	4	0	0	No	No	WES	ESCC	ESCC-P005
ESCC-0394	M	65	na	S	1800	IIa	3	0	0	Yes	Yes	WES	ESCC	ESCC-P005
ESCC-0395	M	58	na	D	386	III	3	1	0	Yes	No	WES	ESCC	ESCC-P005
ESCC-0396	M	54	na	S	1602	III	3	1	0	Yes	No	WES	ESCC	ESCC-P005
ESCC-0397	F	60	na	D	872	III	4	1	0	No	No	WES	ESCC	ESCC-P005
ESCC-0398	M	60	na	D	1355	III	3	1	0	Yes	No	WES	ESCC	ESCC-P005
ESCC-0399	M	59	na	S	1344	III	4	0	0	Yes	Yes	WES	ESCC	ESCC-P005
ESCC-0400	F	58	na	D	1138	III	3	1	0	na	na	WES	ESCC	ESCC-P005
ESCC-0401	M	54	na	S	1668	IIIb	3	1	0	Yes	Yes	WES	ESCC	ESCC-P005
ESCC-0402	M	64	na	S	1800	III	3	1	0	Yes	No	WES	ESCC	ESCC-P005
ESCC-0403	M	54.45	2	D	763	IIIa	2	2	na	Yes	na	WES	ESCC	ESCC-P007
ESCC-0404	M	49.41	1	S	437	IIb	1	1	na	Yes	na	WES	ESCC	ESCC-P007
ESCC-0405	M	53.45	2	S	104	IIB	3	0	na	No	na	WES	ESCC	ESCC-P007
ESCC-0406	M	57.1	3	S	64	IIIA	3	1	na	No	na	WES	ESCC	ESCC-P007
ESCC-0407	M	53.31	2	S	40	IIIA	3	1	na	No	na	WES	ESCC	ESCC-P007
ESCC-0408	M	57.29	3	S	81	na	na	1	na	Yes	na	WES	ESCC	ESCC-P007
ESCC-0409	M	66	3	D	330	na	na	na	na	No	na	WES	ESCC	ESCC-P007
ESCC-0410	M	82.59	na	S	191	na	na	na	na	Yes	na	WES	ESCC	ESCC-P007
ESCC-0411	F	51.43	2	S	1012	IIA	3	0	na	No	na	WES	ESCC	ESCC-P007
ESCC-0412	M	54.09	2	S	1071	IIA	2	0	na	Yes	na	WES	ESCC	ESCC-P007
ESCC-0413	M	72.09	2	D	26	IIIA	4	0	na	Yes	na	WES	ESCC	ESCC-P007
ESCC-0414	M	53.57	2	S	632	IIA	3	0	na	Yes	na	WES	ESCC	ESCC-P007
ESCC-0415	M	61.1	2	S	80	IIIA	3	1	na	No	na	WES	ESCC	ESCC-P007
ESCC-0416	M	62.35	2	S	612	IIIA	3	1	na	Yes	na	WES	ESCC	ESCC-P007
ESCC-0417	M	48.9	2	D	567	IIB	2	1	na	Yes	na	WES	ESCC	ESCC-P007
ESCC-0418	F	58.2	1	S	731	IB	2	0	na	No	na	WES	ESCC	ESCC-P007
ESCC-0419	M	58.08	2	S	16	IIIA	3	1	na	Yes	na	WES	ESCC	ESCC-P007
ESCC-0420	M	63.68	2	S	518	IIB	1	1	na	No	na	WES	ESCC	ESCC-P007
ESCC-0421	M	72.76	1	D	24	IB	3	0	na	Yes	na	WES	ESCC	ESCC-P007
ESCC-0422	F	69.58	2	S	712	IIB	3	0	na	No	na	WES	ESCC	ESCC-P007
ESCC-0423	M	60.43	2	D	390	IIIB	3	2	na	No	na	WES	ESCC	ESCC-P007
ESCC-0424	M	54.48	1	D	303	IIIA	2	2	na	Yes	na	WES	ESCC	ESCC-P007
ESCC-0425	M	62.61	3	D	142	IIIB	3	2	na	Yes	na	WES	ESCC	ESCC-P007
ESCC-0426	M	36.05	3	S	441	na	3	na	na	Yes	na	WES	ESCC	ESCC-P007
ESCC-0427	M	58.24	2	S	370	IIA	2	0	na	No	na	WES	ESCC	ESCC-P007
ESCC-0428	F	51.49	1	S	2069	IIB	3	0	na	No	na	WES	ESCC	ESCC-P007
ESCC-0429	M	49.57	3	D	112	IIIC	3	3	na	Yes	na	WES	ESCC	ESCC-P007
ESCC-0430	M	50.24	2	D	1263	IIIB	3	2	na	Yes	na	WES	ESCC	ESCC-P007
ESCC-0431	F	84.11	1	S	412	IIa	3	0	na	Yes	na	WES	ESCC	ESCC-P007
ESCC-0432	M	71.87	3	D	650	IIa	2	0	na	Yes	na	WES	ESCC	ESCC-P007
ESCC-0433	M	84.75	2	S	471	IIA	3	0	na	Yes	na	WES	ESCC	ESCC-P007
ESCC-0434	M	67.67	1	D	764	IIB	3	0	na	na	na	WES	ESCC	ESCC-P007
ESCC-0435	F	70.88	3	S	225	IIb	2	0	na	No	na	WES	ESCC	ESCC-P007
ESCC-0436	M	90	3	D	131	IIA	3	0	na	Yes	na	WES	ESCC	ESCC-P007	hyper mutation
ESCC-0437	M	75.54	3	D	9	IIIA	3	1	na	Yes	na	WES	ESCC	ESCC-P007
ESCC-0438	F	54.33	na	D	1458	IA	1	0	na	Yes	na	WES	ESCC	ESCC-P007
ESCC-0439	M	66.75	2	D	180	IIB	3	0	na	No	na	WES	ESCC	ESCC-P007
ESCC-0440	M	44.26	2	D	318	IIB	3	0	na	No	na	WES	ESCC	ESCC-P007
ESCC-0441	M	62.79	1	S	385	IB	2	0	na	No	na	WES	ESCC	ESCC-P007
ESCC-0442	M	50.66	1	S	378	IIB	2	1	na	No	na	WES	ESCC	ESCC-P007
ESCC-0443	M	47.19	3	S	408	IIB	3	0	na	Yes	na	WES	ESCC	ESCC-P007
ESCC-0444	M	71.7	2	S	375	IIA	3	0	na	Yes	na	WES	ESCC	ESCC-P007
ESCC-0445	M	46.84	1	S	407	IIIA	3	1	na	Yes	na	WES	ESCC	ESCC-P007
ESCC-0446	M	59.86	1	S	400	IB	3	0	na	Yes	na	WES	ESCC	ESCC-P007
ESCC-0447	M	62.89	1	S	467	IIA	3	0	na	Yes	na	WES	ESCC	ESCC-P007
ESCC-0448	M	73.68	1	S	403	IIIA	3	1	na	Yes	na	WES	ESCC	ESCC-P007
ESCC-0449	M	44.23	2	S	384	IIB	3	0	na	No	na	WES	ESCC	ESCC-P007
ESCC-0450	M	77	2	S	379	IIB	3	0	na	No	na	WES	ESCC	ESCC-P007
ESCC-0451	M	60.11	1	S	383	IIA	3	0	na	No	na	WES	ESCC	ESCC-P007
ESCC-0452	M	57.83	1	S	380	IIA	3	0	na	No	na	WES	ESCC	ESCC-P007
ESCC-0453	M	61.09	2	S	388	IIIA	3	1	na	Yes	na	WES	ESCC	ESCC-P007
ESCC-0454	M	36.74	1	S	383	IIIA	3	1	na	No	na	WES	ESCC	ESCC-P007
ESCC-0455	M	49.72	2	D	681	IIB	2	0	na	No	na	WES	ESCC	ESCC-P007
ESCC-0456	M	65.74	2	S	391	IIA	2	0	na	Yes	na	WES	ESCC	ESCC-P007
ESCC-0457	M	52.15	2	S	472	IIB	2	0	na	No	na	WES	ESCC	ESCC-P007
ESCC-0458	M	58.09	1	D	351	IIA	2	0	na	Yes	na	WES	ESCC	ESCC-P007
ESCC-0459	M	46.52	2	S	375	IIIA	3	1	na	Yes	na	WES	ESCC	ESCC-P007
ESCC-0460	M	57.88	2	S	402	IIA	2	0	na	No	na	WES	ESCC	ESCC-P007
ESCC-0461	M	57.48	2	D	136	IV	3	1	1	No	na	WES	ESCC	ESCC-P007
ESCC-0462	M	54.32	2	S	375	IIB	2	1	na	Yes	na	WES	ESCC	ESCC-P007
ESCC-0463	M	46.35	1	S	768	IIA	2	0	na	Yes	na	WES	ESCC	ESCC-P007
ESCC-0464	M	58.76	1	S	320	IIA	2	0	na	Yes	na	WES	ESCC	ESCC-P007
ESCC-0465	M	59.8	2	S	365	IIB	2	0	na	Yes	na	WES	ESCC	ESCC-P007
ESCC-0466	M	72.6	2	S	372	IIB	2	0	na	Yes	na	WES	ESCC	ESCC-P007
ESCC-0467	M	50.09	2	S	366	IIIA	3	1	na	No	na	WES	ESCC	ESCC-P007
ESCC-0468	M	49.09	2	S	401	IIB	2	0	na	Yes	na	WES	ESCC	ESCC-P007
ESCC-0469	M	56.15	3	S	375	IIB	2	0	na	na	na	WES	ESCC	ESCC-P007
ESCC-0470	M	52.92	2	S	407	IIA	2	0	na	Yes	na	WES	ESCC	ESCC-P007
ESCC-0471	F	67.22	3	S	401	IIB	2	0	na	No	na	WES	ESCC	ESCC-P007
ESCC-0472	M	42.58	1	S	4	IB	2	0	na	Yes	na	WES	ESCC	ESCC-P007
ESCC-0473	F	60.52	3	S	366	IIB	2	0	na	No	na	WES	ESCC	ESCC-P007
ESCC-0474	M	62.2	3	S	391	IIB	3	0	na	No	na	WES	ESCC	ESCC-P007
ESCC-0475	M	70.25	2	S	373	IIB	2	1	na	No	na	WES	ESCC	ESCC-P007
ESCC-0476	F	57.79	2	D	157	IIIB	3	2	na	Yes	na	WES	ESCC	ESCC-P007
ESCC-0477	M	51.87	1	S	620	IB	2	0	na	Yes	na	WES	ESCC	ESCC-P007
ESCC-0478	M	55.96	na	D	104	IV	4	na	1	Yes	na	WES	ESCC	ESCC-P007
ESCC-0479	M	49.62	3	S	785	IIA	3	0	na	na	na	WES	ESCC	ESCC-P007
ESCC-0480	M	51.86	3	S	824	IIIB	3	2	na	Yes	na	WES	ESCC	ESCC-P007
ESCC-0481	M	54.62	2	D	378	IIIB	3	2	na	Yes	na	WES	ESCC	ESCC-P007
ESCC-0482	M	64.39	2	D	47	IIA	2	0	na	No	na	WES	ESCC	ESCC-P007
ESCC-0483	M	51.23	2	D	557	IIB	1	1	na	Yes	na	WES	ESCC	ESCC-P007
ESCC-0484	M	57.23	2	D	247	IIIB	3	2	na	Yes	na	WES	ESCC	ESCC-P007
ESCC-0485	M	63.59	2	D	855	IIIC	1	3	na	Yes	na	WES	ESCC	ESCC-P007
ESCC-0486	F	44.5	1	S	1025	IB	3	0	na	Yes	na	WES	ESCC	ESCC-P007
ESCC-0487	M	47.77	2	D	553	IIIC	3	3	na	Yes	na	WES	ESCC	ESCC-P007
ESCC-0488	M	67.24	3	S	467	IIB	3	0	na	Yes	na	WES	ESCC	ESCC-P007
ESCC-0489	F	51.77	2	S	549	IIIA	2	2	na	Yes	na	WES	ESCC	ESCC-P007
ESCC-0490	F	65.48	2	S	342	IIIC	3	3	na	na	na	WES	ESCC	ESCC-P007
ESCC-0491	M	58.78	2	D	279	IIIC	3	3	na	Yes	na	WES	ESCC	ESCC-P007
ESCC-0492	M	70.79	1	D	484	IIA	3	0	na	Yes	na	WES	ESCC	ESCC-P007
