# Supplementary material for: Comprehensive genomic analysis of Oesophageal Squamous Cell Carcinoma reveals clinical relevance
Source: Sci Rep. 2017 Nov 10;7:15324. doi: 10.1038/s41598-017-14909-5 (PMC5681595; doi:10.1038/s41598-017-14909-5)
Supplement: Supplementary file 5 — Dataset 4 [file 41598_2017_14909_MOESM5_ESM.xlsx]

## Sheet: Sheet1
Supplementary Table 4. Comparison of nonsilent mutations between ESCC and other cancer types
	nonsilent_mutations
cancer_type	Median	Qu1st	Qu3st	Mean	number of cases	PubMed ID
Lung Cancer (SCLC)	162.5	114.3	213.8	189.9	42	22941189
Lung Cancer (NSCLC)	146.5	101.5	235.8	225.6	12	22980976
Melanoma	134.5	118.3	210.8	202.9	14	21499247
Esophageal Squamous Cell Carcinomas(ESCC)	97	69	139.8	108.1	490	24670651, 25151357, 24686850, 25839328, 27058444, 22877736, 28052061
Esophageal Adenocarcinomas(EAC)	117.5	86.75	161.25	135.64	332	22877736, 27595477, 23525077, 28052061
Non-Hodgkin Lymphoma (DLBCL)	74	46	133	95.6	49	22343534
Colorectal Cancers(MSS)	66	47	92	70.5	201	17932254, 22810696
Head and Neck	65.5	38.8	103.5	97.1	74	21798893
Gastric	52.5	41	74	62.3	18	22037554
Endometrial Cancer	49	30	64	62.3	13	23028188
Pancreatic Adenocarcinoma	45	34.8	51.3	48.1	24	18772397
Ovarian adenocarcinoma (high-grade serous)	41.5	30	58	47.5	316	21720365
Prostate Cancer	41	34	61	63.5	61	22722839
Hepatocellular Carcinoma	38.5	28.8	49.3	39.8	24	22561517
Glioblastoma	35	27	45	35.1	21	18772396
Breast Cancer	33	19.5	72.5	60.4	111	17932254, 22722201
Pediatric Glioblastoma	13.5	12.3	15.5	14.8	6	22286061
Chronic Lymphocytic Leukemia	12	8	15	11.9	105	22158541
Pediatric Neuroblastoma	12	5	16	13.3	15	23202128
Acute Myeloid Leukemia	8	5	8	7.8	9	21399634
Medulloblastoma	8	4.5	13	10.7	59	21163964, 22722829
Rhabdoid Cancers	4	2	6	4.1	32	22797305
