# Supplementary material for: Comprehensive genomic analysis of Oesophageal Squamous Cell Carcinoma reveals clinical relevance
Source: Sci Rep. 2017 Nov 10;7:15324. doi: 10.1038/s41598-017-14909-5 (PMC5681595; doi:10.1038/s41598-017-14909-5)
Supplement: Supplementary file 6 — Dataset 5 [file 41598_2017_14909_MOESM6_ESM.xlsx]

## Sheet: Sheet1
Supplementary Table 5. Mutation spectrum and signature of ESCC
Type	ESCC-0001	ESCC-0002	ESCC-0003	ESCC-0004	ESCC-0005	ESCC-0006	ESCC-0007	ESCC-0008	ESCC-0009	ESCC-0010	ESCC-0011	ESCC-0012	ESCC-0013	ESCC-0014	ESCC-0015	ESCC-0016	ESCC-0017	ESCC-0018	ESCC-0019	ESCC-0020	ESCC-0021	ESCC-0022	ESCC-0023	ESCC-0024	ESCC-0025	ESCC-0026	ESCC-0027	ESCC-0028	ESCC-0029	ESCC-0030	ESCC-0031	ESCC-0032	ESCC-0033	ESCC-0034	ESCC-0035	ESCC-0036	ESCC-0037	ESCC-0038	ESCC-0039	ESCC-0040	ESCC-0041	ESCC-0042	ESCC-0043	ESCC-0044	ESCC-0045	ESCC-0046	ESCC-0047	ESCC-0048	ESCC-0049
T:A->G:C	0.01041	0.01298	0.02906	0.08522	0.05	0.06796	0.07017	0.00943	0.07291	0.0303	0.04166	0	0.00904	0.00888	0.03846	0.02409	0.0084	0.00847	0.02105	0	0.01515	0.00869	0.02797	0	0.025	0.01481	0.0375	0.02343	0	0.03389	0.02762	0.025	0	0.02127	0.08979	0.02158	0.06844	0.07619	0.02373	0.02739	0.024	0.02234	0.0524	0.01123	0.03238	0.01785	0.03428	0.02027	0.01754
C:G->G:C	0.09375	0	0.07558	0.09659	0.3166	0.1456	0.1637	0.2547	0.1666	0.05303	0.1428	0.06818	0.2443	0.2	0.03846	0.09236	0.04201	0.04237	0.1684	0.1411	0.04545	0.1043	0.1328	0	0.075	0.2777	0.0625	0.1015	0.07339	0.1016	0.06077	0.1083	0.06358	0.02127	0.1632	0.1151	0.1064	0.1047	0.3204	0.09589	0.136	0.1005	0.2969	0.1404	0.2105	0.05357	0.2	0.06756	0.1754
T:A->A:T	0.08333	0	0.02906	0.0284	0.025	0.05825	0.07602	0.1226	0.0625	0.02272	0.05952	0.02272	0	0.00888	0.04807	0.1325	0.02521	0.09322	0.09473	0.04705	0.0303	0.05217	0.02797	0.03409	0.075	0.04444	0.075	0.01562	0.1559	0.06779	0.04972	0.05833	0.02312	0.03191	0.1469	0.02158	0.06463	0.06666	0.02077	0.03424	0.032	0.05027	0.00436	0.0337	0.06477	0.01785	0.03428	0.04054	0.07017
T:A->C:G	0.1458	0.05194	0.1279	0.142	0.1	0.1844	0.07602	0.1132	0.25	0.1287	0.1607	0.1363	0.03167	0.07111	0.1057	0.1164	0.1344	0.144	0.08421	0.05882	0.1818	0.09565	0.0909	0.04545	0.075	0.06296	0.075	0.1093	0.04587	0.1271	0.08287	0.09166	0.09826	0.2127	0.1183	0.07194	0.09125	0.08571	0.02373	0.1027	0.064	0.1117	0.1048	0.08426	0.1214	0.07142	0.12	0.04054	0.1403
C:G->T:A	0.25	0.1428	0.4534	0.2159	0.375	0.4271	0.4444	0.3679	0.3229	0.3863	0.3333	0.2954	0.5475	0.5333	0.375	0.3935	0.3529	0.2542	0.4157	0.6588	0.4696	0.4521	0.5524	0.2159	0.45	0.4222	0.4875	0.4375	0.3669	0.3559	0.4088	0.3	0.4566	0.3297	0.2408	0.5251	0.5323	0.4666	0.4391	0.4246	0.504	0.3407	0.3668	0.4438	0.3886	0.125	0.3942	0.5	0.3859
C:G->A:T	0.4166	0.7922	0.2848	0.4318	0.1333	0.1165	0.1695	0.132	0.125	0.3787	0.2619	0.4772	0.1674	0.1777	0.3942	0.2409	0.4369	0.4576	0.2157	0.09411	0.2575	0.2869	0.1678	0.7045	0.3	0.1777	0.2625	0.3125	0.3577	0.3135	0.3701	0.4166	0.3583	0.3829	0.2408	0.2446	0.1368	0.2	0.1721	0.315	0.24	0.3743	0.1746	0.2865	0.1821	0.7142	0.2171	0.331	0.2105
total_num	96	77	172	176	120	103	171	106	96	132	168	88	221	225	104	249	119	118	190	85	66	115	143	88	40	270	80	128	109	118	181	120	173	94	245	139	263	105	337	146	125	179	229	178	247	56	175	148	57
Signature	ESCC-0338	ESCC-0158	ESCC-0159	ESCC-0154	ESCC-0155	ESCC-0156	ESCC-0157	ESCC-0150	ESCC-0151	ESCC-0152	ESCC-0153	ESCC-0015	ESCC-0014	ESCC-0017	ESCC-0016	ESCC-0011	ESCC-0010	ESCC-0013	ESCC-0012	ESCC-0019	ESCC-0018	ESCC-0048	ESCC-0166	ESCC-0378	ESCC-0129	ESCC-0128	ESCC-0121	ESCC-0120	ESCC-0123	ESCC-0122	ESCC-0125	ESCC-0124	ESCC-0127	ESCC-0126	ESCC-0379	ESCC-0323	ESCC-0169	ESCC-0168	ESCC-0464	ESCC-0465	ESCC-0466	ESCC-0467	ESCC-0309	ESCC-0308	ESCC-0462	ESCC-0463	ESCC-0305	ESCC-0304	ESCC-0307
signature1	0.23747	84.649	6.0559	12.687	42.702	30.94	152.58	2.4243	24.229	1.7626	7.4839	6.1149	106.75	10.747	38.048	25.03	8.132	133.36	5.5878	51.637	1.7369	10.852	7.6107	1.0303	146.36	5.3483	17.764	24.017	15.077	3.4824	9.0745	53.159	15.781	2.2699	1.0631e-14	13.158	12.917	147.33	10.993	45.238	39.723	30.276	71.81	16.654	8.3077	18.519	31.243	51.134	34.378
signature2	9.3983	86.23	21.214	18.2	34.626	47.52	30.349	9.9012	33.338	51.089	20.719	22.512	66.084	36.393	54.741	22.112	49.226	53.023	14.16	61.18	16.836	69.238	16.825	1.091e-14	42.967	39.451	59.952	39.536	26.368	33.052	10.668	53.714	35.929	21.285	0.78207	10.97	7.7402	62.177	14.036	24.636	19.854	35.305	68.06	47.669	25.952	30.314	14.777	63.554	65.412
signature3	9.0378	5.7113	4.2742	6.7109	1.4001	1.1768	3.5425	3.6474	15.107	7.7345	6.9607	44.526	34.395	59.469	51.007	41.673	57.271	33.08	51.004	34.745	59.014	48.78	8.227	9.9558e-15	3.6706	4.8211	5.6148	8.6536	17.233	4.3391	9.5444	9.0809	0.19626	18.042	1.3977	21.307	15.661	11.422	17.11	27.559	188.79	39.27	5.8206	26.521	31.064	57.729	14.976	42.905	6.7258
signature4	10.146	24.081	42.493	20.27	18.539	30.468	14.553	23.778	28.727	54.548	33.443	17.453	12.733	7.0003	17.731	23.307	12.394	0.98309	13.213	4.2536	12.16	9.3187	1.4656	0.035714	9.6337	13.065	31.501	16.156	51.96	15.449	26.404	28.261	87.217	6.7686	1.1387	21.599	62.023	17.357	43.598	25.722	29.254	53.987	3.8158	12.773	11.862	55.925	15.569	20.103	15.173
signature5	24.18	1.3284	19.963	23.132	8.7337	7.8952	27.98	15.25	0.5984	12.866	4.3936	11.395	5.0412	5.3913	85.473	52.878	3.976	0.55334	4.0355	35.185	28.253	7.8112	36.872	0.93401	17.368	21.314	17.168	41.636	20.361	5.6777	19.308	21.784	11.876	15.634	7.6815	26.966	91.658	5.7152	56.262	19.846	22.381	63.161	15.493	19.384	24.814	39.514	28.434	15.304	59.311
[truncated: 442 more columns]
