# Supplementary material for: Comprehensive genomic analysis of Oesophageal Squamous Cell Carcinoma reveals clinical relevance
Source: Sci Rep. 2017 Nov 10;7:15324. doi: 10.1038/s41598-017-14909-5 (PMC5681595; doi:10.1038/s41598-017-14909-5)
Supplement: Supplementary file 7 — Dataset 6 [file 41598_2017_14909_MOESM7_ESM.xlsx]

## Sheet: Sheet1
Supplementary Table 6. Significant Mutated Genes of ESCC
gene	expr	reptime	hic	N_nonsilent	N_silent	N_noncoding	n_nonsilent	n_silent	n_noncoding	nnei	x	X	p	q
AJUBA	1240941	185	38	1837990	580160	0	19	0	0	50	19	30195760	0	0
CDKN2A	225405	357	-15	1168650	304290	0	23	0	0	50	28	30282490	0	0
FBXW7	117295	501	51	2990960	801640	0	30	1	0	50	25	33045110	0	0
NFE2L2	372300	145	36	2132970	563010	0	51	1	0	50	35	26256650	0	0
NOTCH1	1489379	212	43	8938580	2527420	0	80	3	0	23	14	14883260	0	0
PTEN	259678	300	34	1483720	344960	0	16	1	0	50	37	25102700	0	0
ZNF750	711691	350	16	2420600	778120	0	34	1	0	40	18	18695460	2.55351e-15	6.88062e-12
RB1	349930	450	41	3384920	864850	0	28	0	0	26	20	17113740	4.21885e-15	9.94699e-12
TP53	2069567	213	34	1513610	417970	0	487	3	0	13	7	4032210	6.99441e-15	1.46587e-11
KMT2D	1770671	214	65	18715550	6018670	0	60	4	0	9	8	9881830	2.57239e-12	4.85204e-09
KDM6A	59340	NaN	36	5001430	1346030	0	30	1	0	33	27	22418970	5.54046e-12	9.50037e-09
PIK3CA	401889	613	11	3868060	963830	0	55	3	0	8	7	4355120	8.8704e-11	1.39428e-07
FAT1	351973	513	-13	15863260	4527110	0	52	11	0	23	34	15491840	6.73366e-07	0.000977002
CREBBP	637890	242	39	8528450	2421580	0	29	5	0	31	24	21139580	4.25487e-06	0.00573253
CUL3	255624	463	20	2782220	697270	0	14	0	0	50	43	34610660	2.65166e-05	0.0333438
NOTCH3	630378	381	11	7975730	2455390	0	30	5	0	50	30	25401110	4.97832e-05	0.0586882
TGFBR2	80018	417	-9	2097200	559090	0	13	1	0	50	45	29885100	6.0414e-05	0.0670311
PTH2	2173457	290	44	325850	131320	0	7	0	0	50	42	27322400	6.55742e-05	0.0687145
DCDC1	84163	938	-25	1267630	339080	0	15	2	0	44	77	27948130	9.49933e-05	0.0943033
MED15	474817	286	44	2809170	773220	0	12	0	0	39	22	24026170	0.000140615	0.132614
ZNF716	NaN	NaN	NaN	1770370	434630	0	13	1	0	50	68	55002990	0.00020455	0.183725
*The red as high frequency SMGs
