# Supplementary material for: Comprehensive genomic analysis of Oesophageal Squamous Cell Carcinoma reveals clinical relevance
Source: Sci Rep. 2017 Nov 10;7:15324. doi: 10.1038/s41598-017-14909-5 (PMC5681595; doi:10.1038/s41598-017-14909-5)
Supplement: Supplementary file 8 — Dataset 7 [file 41598_2017_14909_MOESM8_ESM.xlsx]

## Sheet: Sheet1
Supplementary Table 7. Permutation analysis of high frequency pathway genes in ESCC
Gene1	Gene2	CntGene1	CntGene2	AndCnt	XorCnt	Perm_CntGene1	Perm_CntGene2	Perm_AndCnt	Perm_XorCnt	Coocurrence_Pvalue	Exclusivity_Pvalue	Coocurrence_FDR	Exclusivity_FDR
CREBBP	PIK3CA	29	53	0	82	29	53	3.648	74.704	1	0.019	1	1
PIK3CA	TP53	53	416	40	389	53	416	45.115	378.77	0.991	0.022	1	1
PIK3CA	RB1	53	27	0	80	53	27	3.194	73.612	1	0.033	1	1
NFE2L2	NOTCH1	47	77	4	116	47	77	8.438	107.124	0.984	0.045	1	1
FAT1	FBXW7	48	26	0	74	48	26	2.868	68.264	1	0.045	1	1
NOTCH1	ZNF750	77	31	2	104	77	31	5.677	96.646	0.989	0.046	1	1
CREBBP	NOTCH1	29	77	2	102	29	77	5.184	95.632	0.978	0.085	1	1
KMT2D	RB1	54	27	1	79	54	27	3.332	74.336	0.982	0.114	1	1
CREBBP	FAT1	29	48	1	75	29	48	3.261	70.478	0.979	0.117	1	1
PIK3CA	PTEN	53	15	0	68	53	15	1.81	64.38	1	0.133	1	1
CREBBP	NFE2L2	29	47	1	74	29	47	3.178	69.644	0.968	0.147	1	1
CUL3	KMT2D	14	54	0	68	14	54	1.713	64.574	1	0.15	1	1
FAT1	RB1	48	27	1	73	48	27	3.014	68.972	0.969	0.16	1	1
CDKN2A	ZNF750	24	31	0	55	24	31	1.692	51.616	1	0.162	1	1
CDKN2A	NOTCH1	24	77	2	97	24	77	4.259	92.482	0.948	0.166	1	1
CDKN2A	CREBBP	24	29	0	53	24	29	1.576	49.848	1	0.18	1	1
KDM6A	NFE2L2	27	47	1	72	27	47	2.849	68.302	0.95	0.193	1	1
AJUBA	ZNF750	19	31	0	50	19	31	1.293	47.414	1	0.232	1	1
NOTCH1	PIK3CA	77	53	7	116	77	53	9.484	111.032	0.87	0.233	1	1
DCDC1	FAT1	13	48	0	61	13	48	1.412	58.176	1	0.237	1	1
NOTCH1	RB1	77	27	3	98	77	27	4.78	94.44	0.88	0.254	1	1
AJUBA	RB1	19	27	0	46	19	27	1.197	43.606	1	0.256	1	1
CREBBP	KMT2D	29	54	2	79	29	54	3.595	75.81	0.904	0.264	1	1
KMT2D	NOTCH3	54	29	2	79	54	29	3.554	75.892	0.892	0.285	1	1
NOTCH3	PIK3CA	29	53	2	78	29	53	3.435	75.13	0.876	0.3	1	1
NFE2L2	ZNF750	47	31	2	74	47	31	3.391	71.218	0.878	0.307	1	1
KDM6A	PIK3CA	27	53	2	76	27	53	3.322	73.356	0.876	0.318	1	1
TGFBR2	TP53	13	416	10	409	13	416	10.923	407.154	0.865	0.332	1	1
KMT2D	NOTCH1	54	77	8	115	54	77	9.631	111.738	0.795	0.338	1	1
CUL3	ZNF750	14	31	0	45	14	31	1.007	42.986	1	0.344	1	1
CREBBP	PTEN	29	15	0	44	29	15	1.005	41.99	1	0.345	1	1
FBXW7	KMT2D	26	54	2	76	26	54	3.203	73.594	0.862	0.358	1	1
TGFBR2	ZNF750	13	31	0	44	13	31	0.927	42.146	1	0.377	1	1
CREBBP	TGFBR2	29	13	0	42	29	13	0.887	40.226	1	0.384	1	1
NFE2L2	NOTCH3	47	29	2	72	47	29	3.092	69.816	0.84	0.39	1	1
KDM6A	PTEN	27	15	0	42	27	15	0.887	40.226	1	0.39	1	1
KDM6A	TP53	27	416	22	399	27	416	22.843	397.314	0.791	0.403	1	1
CDKN2A	PTEN	24	15	0	39	24	15	0.858	37.284	1	0.414	1	1
CUL3	KDM6A	14	27	0	41	14	27	0.849	39.302	1	0.415	1	1
FBXW7	PTEN	26	15	0	41	26	15	0.84	39.32	1	0.415	1	1
DCDC1	KDM6A	13	27	0	40	13	27	0.84	38.32	1	0.42	1	1
RB1	TGFBR2	27	13	0	40	27	13	0.783	38.434	1	0.423	1	1
KMT2D	PTEN	54	15	1	67	54	15	1.839	65.322	0.884	0.425	1	1
CDKN2A	CUL3	24	14	0	38	24	14	0.786	36.428	1	0.426	1	1
DCDC1	RB1	13	27	0	40	13	27	0.812	38.376	1	0.431	1	1
KDM6A	TGFBR2	27	13	0	40	27	13	0.809	38.382	1	0.438	1	1
FBXW7	TGFBR2	26	13	0	39	26	13	0.754	37.492	1	0.443	1	1
PIK3CA	ZNF750	53	31	3	78	53	31	3.803	76.394	0.766	0.448	1	1
NOTCH3	RB1	29	27	1	54	29	27	1.731	52.538	0.839	0.455	1	1
CDKN2A	TGFBR2	24	13	0	37	24	13	0.745	35.51	1	0.46	1	1
CDKN2A	DCDC1	24	13	0	37	24	13	0.688	35.624	1	0.472	1	1
DCDC1	KMT2D	13	54	1	65	13	54	1.631	63.738	0.83	0.474	1	1
NOTCH1	PTEN	77	15	2	88	77	15	2.619	86.762	0.773	0.481	1	1
CUL3	PIK3CA	14	53	1	65	14	53	1.661	63.678	0.835	0.483	1	1
NFE2L2	PTEN	47	15	1	60	47	15	1.638	58.724	0.82	0.494	1	1
AJUBA	PTEN	19	15	0	34	19	15	0.67	32.66	1	0.497	1	1
CUL3	NFE2L2	14	47	1	59	14	47	1.52	57.96	0.817	0.543	1	1
CDKN2A	RB1	24	27	1	49	24	27	1.474	48.052	0.799	0.56	1	1
CDKN2A	KDM6A	24	27	1	49	24	27	1.463	48.074	0.784	0.566	1	1
DCDC1	NOTCH1	13	77	2	86	13	77	2.308	85.384	0.7	0.567	1	1
FAT1	TGFBR2	48	13	1	59	48	13	1.432	58.136	0.794	0.567	1	1
KDM6A	KMT2D	27	54	3	75	27	54	3.328	74.344	0.692	0.576	1	1
AJUBA	TGFBR2	19	13	0	32	19	13	0.525	30.95	1	0.583	1	1
NOTCH1	NOTCH3	77	29	5	96	77	29	5.16	95.68	0.613	0.587	1	1
NOTCH1	TGFBR2	77	13	2	86	77	13	2.293	85.414	0.713	0.602	1	1
AJUBA	CREBBP	19	29	1	46	19	29	1.277	45.446	0.738	0.628	1	1
CUL3	DCDC1	14	13	0	27	14	13	0.408	26.184	1	0.646	1	1
DCDC1	PTEN	13	15	0	28	13	15	0.418	27.164	1	0.652	1	1
NFE2L2	PIK3CA	47	53	6	88	47	53	5.71	88.58	0.518	0.655	1	1
KDM6A	NOTCH1	27	77	5	94	27	77	4.81	94.38	0.541	0.667	1	1
CUL3	TGFBR2	14	13	0	27	14	13	0.401	26.198	1	0.667	1	1
AJUBA	FBXW7	19	26	1	43	19	26	1.145	42.71	0.688	0.671	1	1
NOTCH3	ZNF750	29	31	2	56	29	31	2.008	55.984	0.616	0.675	1	1
KMT2D	PIK3CA	54	53	7	93	54	53	6.57	93.86	0.5	0.678	1	1
CREBBP	ZNF750	29	31	2	56	29	31	2.007	55.986	0.604	0.685	1	1
CREBBP	NOTCH3	29	29	2	54	29	29	1.941	54.118	0.6	0.688	1	1
DCDC1	TGFBR2	13	13	0	26	13	13	0.367	25.266	1	0.689	1	1
FBXW7	NOTCH1	26	77	5	93	26	77	4.581	93.838	0.502	0.693	1	1
PTEN	ZNF750	15	31	1	44	15	31	1.094	43.812	0.69	0.706	1	1
KDM6A	ZNF750	27	31	2	54	27	31	1.891	54.218	0.574	0.717	1	1
KMT2D	TP53	54	416	47	376	54	416	46.096	377.808	0.456	0.72	1	1
NOTCH1	TP53	77	416	67	359	77	416	65.729	361.542	0.401	0.722	1	1
NOTCH3	PTEN	29	15	1	42	29	15	1.011	41.978	0.649	0.728	1	1
AJUBA	NOTCH1	19	77	4	88	19	77	3.493	89.014	0.479	0.729	1	1
AJUBA	CDKN2A	19	24	1	41	19	24	1.004	40.992	0.653	0.738	1	1
NFE2L2	TP53	47	416	41	381	47	416	39.958	383.084	0.423	0.742	1	1
CREBBP	FBXW7	29	26	2	51	29	26	1.735	51.53	0.523	0.749	1	1
KDM6A	NOTCH3	27	29	2	52	27	29	1.791	52.418	0.559	0.756	1	1
FAT1	ZNF750	48	31	4	71	48	31	3.373	72.254	0.435	0.757	1	1
FAT1	TP53	48	416	42	380	48	416	40.808	382.384	0.387	0.768	1	1
KDM6A	RB1	27	27	2	50	27	27	1.664	50.672	0.507	0.771	1	1
DCDC1	NOTCH3	13	29	1	40	13	29	0.866	40.268	0.601	0.778	1	1
CUL3	NOTCH1	14	77	3	85	14	77	2.457	86.086	0.456	0.784	1	1
CUL3	NOTCH3	14	29	1	41	14	29	0.891	41.218	0.618	0.796	1	1
AJUBA	KMT2D	19	54	3	67	19	54	2.321	68.358	0.43	0.802	1	1
AJUBA	PIK3CA	19	53	3	66	19	53	2.368	67.264	0.436	0.805	1	1
CUL3	FBXW7	14	26	1	38	14	26	0.8	38.4	0.556	0.805	1	1
CUL3	RB1	14	27	1	39	14	27	0.85	39.3	0.609	0.805	1	1
FBXW7	TP53	26	416	23	396	26	416	21.974	398.052	0.4	0.806	1	1
AJUBA	TP53	19	416	17	401	19	416	16.095	402.81	0.417	0.807	1	1
FBXW7	KDM6A	26	27	2	49	26	27	1.551	49.898	0.449	0.807	1	1
CUL3	FAT1	14	48	2	58	14	48	1.536	58.928	0.478	0.817	1	1
FAT1	KDM6A	48	27	4	67	48	27	2.987	69.026	0.361	0.828	1	1
CDKN2A	PIK3CA	24	53	4	69	24	53	2.949	71.102	0.346	0.829	1	1
CDKN2A	KMT2D	24	54	4	70	24	54	2.96	72.08	0.35	0.84	1	1
DCDC1	FBXW7	13	26	1	37	13	26	0.743	37.514	0.541	0.84	1	1
DCDC1	NFE2L2	13	47	2	56	13	47	1.413	57.174	0.426	0.844	1	1
NFE2L2	RB1	47	27	4	66	47	27	2.898	68.204	0.335	0.851	1	1
AJUBA	NFE2L2	19	47	3	60	19	47	1.999	62.002	0.328	0.854	1	1
NOTCH3	TP53	29	416	26	393	29	416	24.652	395.696	0.331	0.86	1	1
NFE2L2	TGFBR2	47	13	2	56	47	13	1.379	57.242	0.421	0.866	1	1
CDKN2A	FBXW7	24	26	2	46	24	26	1.355	47.29	0.416	0.867	1	1
FAT1	NFE2L2	48	47	7	81	48	47	5.259	84.482	0.261	0.87	1	1
FBXW7	NFE2L2	26	47	4	65	26	47	2.826	67.348	0.298	0.87	1	1
AJUBA	FAT1	19	48	3	61	19	48	2.056	62.888	0.34	0.88	1	1
FAT1	KMT2D	48	54	8	86	48	54	5.87	90.26	0.215	0.885	1	1
FAT1	PIK3CA	48	53	8	85	48	53	5.961	89.078	0.223	0.885	1	1
TP53	ZNF750	416	31	28	391	416	31	26.318	394.364	0.284	0.885	1	1
DCDC1	TP53	13	416	12	405	13	416	11.014	406.972	0.394	0.892	1	1
FBXW7	ZNF750	26	31	3	51	26	31	1.823	53.354	0.277	0.895	1	1
CDKN2A	NFE2L2	24	47	4	63	24	47	2.643	65.714	0.253	0.896	1	1
CDKN2A	TP53	24	416	22	396	24	416	20.405	399.19	0.265	0.897	1	1
AJUBA	DCDC1	19	13	1	30	19	13	0.543	30.914	0.429	0.899	1	1
FBXW7	NOTCH3	26	29	3	49	26	29	1.734	51.532	0.238	0.905	1	1
RB1	ZNF750	27	31	3	52	27	31	1.873	54.254	0.286	0.905	1	1
AJUBA	CUL3	19	14	1	31	19	14	0.544	31.912	0.438	0.908	1	1
CUL3	PTEN	14	15	1	27	14	15	0.48	28.04	0.38	0.911	1	1
PTEN	TP53	15	416	14	403	15	416	12.749	405.502	0.317	0.92	1	1
FBXW7	PIK3CA	26	53	5	69	26	53	3.202	72.596	0.212	0.922	1	1
CREBBP	KDM6A	29	27	3	50	29	27	1.734	52.532	0.251	0.922	1	1
FBXW7	RB1	26	27	3	47	26	27	1.637	49.726	0.218	0.923	1	1
KMT2D	ZNF750	54	31	6	73	54	31	3.859	77.282	0.163	0.928	1	1
PTEN	TGFBR2	15	13	1	26	15	13	0.456	27.088	0.378	0.928	1	1
KMT2D	TGFBR2	54	13	3	61	54	13	1.578	63.844	0.19	0.931	1	1
FAT1	PTEN	48	15	3	57	48	15	1.623	59.754	0.227	0.933	1	1
CDKN2A	NOTCH3	24	29	3	47	24	29	1.514	49.972	0.197	0.936	1	1
FAT1	NOTCH1	48	77	12	101	48	77	8.568	107.864	0.115	0.937	1	1
RB1	TP53	27	416	25	393	27	416	22.982	397.036	0.185	0.937	1	1
DCDC1	PIK3CA	13	53	3	60	13	53	1.555	62.89	0.187	0.94	1	1
PTEN	RB1	15	27	2	38	15	27	0.91	40.18	0.229	0.943	1	1
PIK3CA	TGFBR2	53	13	3	60	53	13	1.63	62.74	0.209	0.945	1	1
CREBBP	CUL3	29	14	2	39	29	14	0.932	41.136	0.242	0.947	1	1
CREBBP	TP53	29	416	27	391	29	416	24.612	395.776	0.158	0.949	1	1
CREBBP	DCDC1	29	13	2	38	29	13	0.861	40.278	0.214	0.957	1	1
CDKN2A	FAT1	24	48	5	62	24	48	2.667	66.666	0.116	0.958	1	1
FAT1	NOTCH3	48	29	6	65	48	29	3.221	70.558	0.09	0.968	1	1
AJUBA	NOTCH3	19	29	3	42	19	29	1.207	45.586	0.108	0.974	1	1
CREBBP	RB1	29	27	4	48	29	27	1.741	52.518	0.101	0.98	1	1
AJUBA	KDM6A	19	27	3	40	19	27	1.159	43.682	0.099	0.981	1	1
NOTCH3	TGFBR2	29	13	3	36	29	13	0.889	40.222	0.059	0.993	1	1
KMT2D	NFE2L2	54	47	12	77	54	47	5.743	89.514	0.01	0.994	0.765	1
DCDC1	ZNF750	13	31	4	36	13	31	0.912	42.176	0.008	0.999	0.765	1
CUL3	TP53	14	416	14	402	14	416	11.841	406.318	0.085	1	1	1
