# Supplementary material for: Comprehensive genomic analysis of Oesophageal Squamous Cell Carcinoma reveals clinical relevance
Source: Sci Rep. 2017 Nov 10;7:15324. doi: 10.1038/s41598-017-14909-5 (PMC5681595; doi:10.1038/s41598-017-14909-5)
Supplement: Supplementary file 9 — Dataset 8 [file 41598_2017_14909_MOESM9_ESM.xlsx]

## Sheet: Sheet1
Supplementary Table 8. Significant peaks performed by GISTIC2.0 in 31 WGS
Unique Name	Descriptor	Wide Peak Limits	Peak Limits	Region Limits	q values	genes in peak
Amplification Peak 1	1p36.33	chr1:785002-1305000(probes 50:95)	chr1:795002-885000(probes 51:54)	chr1:795002-1345000(probes 51:99)	0.043653	NOC2L,SAMD11,FAM41C,LOC100130417,
Amplification Peak 2	1p34.2	chr1:44005002-44125000(probes 4054:4060)	chr1:44015002-44085000(probes 4055:4059)	chr1:38755002-44915000(probes 3649:4139)	0.00017793	PTPRF,
Amplification Peak 3	2p15	chr2:54495002-77325000(probes 26799:29012)	chr2:61245002-61415000(probes 27451:27461)	chr2:61245002-61445000(probes 27451:27464)	0.16639	PEX13,USP34,KIAA1841,AHSA2,PUS10,LOC339803,C2orf74,
Amplification Peak 4	2q14.2	chr2:121315001-122024999(probes 32498:32563)	chr2:121325001-121834999(probes 32499:32547)	chr2:121225001-122124999(probes 32489:32573)	0.024815	GLI2,
Amplification Peak 5	2q31.1	chr2:176705001-178994999(probes 37759:37957)	chr2:176925001-177054999(probes 37778:37788)	chr2:176565001-179014999(probes 37747:37959)	0.036576	hsa-mir-10b,HOXD1,HOXD3,HOXD4,HOXD8,HOXD9,HOXD10,HOXD11,HOXD12,HOXD13,EVX2,LOC401022,MIR10B,LOC100506783,
Amplification Peak 6	3q26.32	chr3:148485001-198022430(probes 57292:61990)	chr3:177415001-177814999(probes 60045:60080)	chr3:148495001-198022430(probes 57293:61990)	5.5339e-05	[KCNMB2]
Amplification Peak 7	3q27.1	chr3:122605001-198022430(probes 54860:61990)	chr3:183555001-184224999(probes 60632:60693)	chr3:148495001-198022430(probes 57293:61990)	4.8542e-05	hsa-mir-1224,AP2M1,CLCN2,DVL3,EIF4G1,POLR2H,PSMD2,THPO,CHRD,EIF2B5,ECE2,ABCC5,ALG3,ABCF3,PARL,VWA5B2,CAMK2N2,FAM131A,HTR3C,HTR3D,HTR3E,SNORD66,MIR1224,
Amplification Peak 8	3q29	chr3:148005001-198022430(probes 57245:61990)	chr3:193845001-193864999(probes 61611:61611)	chr3:148495001-198022430(probes 57293:61990)	4.7144e-05	HES1,
Amplification Peak 9	5p15.33	chr5:975002-1285000(probes 79913:79941)	chr5:1135002-1275000(probes 79928:79940)	chr5:1-2625000(probes 79816:80071)	0.0023057	TERT,SLC6A19,SLC6A18,
Amplification Peak 10	7p22.3	chr7:1-2665000(probes 112214:112472)	chr7:1-195000(probes 112214:112231)	chr7:1-2335000(probes 112214:112439)	0.049403	FAM20C,
Amplification Peak 11	7p11.2	chr7:53495002-55385000(probes 117380:117477)	chr7:54505002-54535000(probes 117406:117407)	chr7:53505002-57265000(probes 117381:117658)	7.6291e-08	[VSTM2A]
Amplification Peak 12	7q22.1	chr7:98085001-100224999(probes 121180:121387)	chr7:100135001-100184999(probes 121380:121383)	chr7:89815001-110404999(probes 120398:122320)	0.00086191	AGFG2,LRCH4,FBXO24,SAP25,
Amplification Peak 13	8p11.23	chr8:38135002-38635000(probes 130244:130292)	chr8:38195002-38225000(probes 130250:130251)	chr8:35955002-38755000(probes 130045:130298)	0.00021352	WHSC1L1,
Amplification Peak 14	8q24.21	chr8:126875001-128804999(probes 138191:138376)	chr8:128635001-128794999(probes 138367:138375)	chr8:123385001-132684999(probes 137900:138756)	2.44e-05	MYC,
Amplification Peak 15	8q24.3	chr8:141825001-144364999(probes 139552:139771)	chr8:142325001-142404999(probes 139571:139577)	chr8:141825001-146364022(probes 139552:139911)	0.0014834	GPR20,LOC731779,
Amplification Peak 16	9q34.3	chr9:129875001-141213431(probes 151589:152616)	chr9:139375001-140184999(probes 152525:152591)	chr9:135845001-141213431(probes 152179:152616)	0.03073	hsa-mir-4292,hsa-mir-126,ABCA2,C8G,ENTPD2,FUT7,GRIN1,NOTCH1,PTGDS,TRAF2,SSNA1,EDF1,CLIC3,SEC16A,TUBB4B,AGPAT2,MAN1B1,COBRA1,NDOR1,PHPT1,ANAPC2,DPP7,EGFL7,FBXW5,C9orf167,C9orf86,NPDC1,KIAA1984,SNHG7,TMEM141,SAPCD2,UAP1L1,TMEM203,LCN8,FAM69B,SLC34A3,C9orf163,MAMDC4,LCN6,LCN12,C9orf142,TPRN,C9orf169,LCN15,C9orf172,LRRC26,LCNL1,C9orf139,FAM166A,MIR126,LCN10,C9orf173,RNF224,SNORA17,SNORA43,RNF208,LOC1…
Amplification Peak 17	10q11.21	chr10:37975002-42394999(probes 156233:156243)	chr10:37985002-42384999(probes 156234:156242)	chr10:37985002-42424999(probes 156234:156246)	0.06585	ZNF33A,ZNF37A,ZNF248,HSD17B7P2,ZNF25,SEPT7L,LOC399744,ACTR3BP5,LOC100129055,
Amplification Peak 18	11p13	chr11:32265002-32345000(probes 168127:168133)	chr11:32275002-32335000(probes 168128:168132)	chr11:32275002-32365000(probes 168128:168135)	0.051515	[WT1]
Amplification Peak 19	11q13.3	chr11:70085001-70384999(probes 171068:171078)	chr11:70095001-70374999(probes 171069:171077)	chr11:63825001-74584999(probes 170587:171376)	1.1804e-38	hsa-mir-548k,CTTN,PPFIA1,SHANK2,MIR548K,
Amplification Peak 20	11q13.5	chr11:76345001-76944999(probes 171547:171605)	chr11:76735001-76904999(probes 171586:171601)	chr11:76145001-78834999(probes 171527:171781)	0.00081127	CAPN5,MYO7A,OMP,B3GNT6,
Amplification Peak 21	11q14.1	chr11:81575001-82724999(probes 171980:172091)	chr11:82565001-82604999(probes 172078:172079)	chr11:80795001-82934999(probes 171938:172109)	0.013246	PRCP,
Amplification Peak 22	14q21.1	chr14:36885001-38994999(probes 199245:199416)	chr14:38005001-38064999(probes 199355:199359)	chr14:36895001-39014999(probes 199246:199418)	0.052941	FOXA1,MIPOL1,
Amplification Peak 23	14q32.33	chr14:104485001-106254999(probes 205487:205630)	chr14:105875001-106024999(probes 205612:205624)	chr14:98435001-106494999(probes 204896:205647)	0.0038019	CRIP1,CRIP2,MTA1,TMEM121,C14orf80,TEX22,
Amplification Peak 24	16p13.3	chr16:535002-865000(probes 213719:213748)	chr16:545002-645000(probes 213720:213726)	chr16:545002-675000(probes 213720:213729)	0.18137	hsa-mir-3176,SOLH,PIGQ,RAB11FIP3,RAB40C,LINC00235,C16orf11,NHLRC4,MIR3176,
Amplification Peak 25	16q24.2	chr16:88285001-88604999(probes 220971:220988)	chr16:88295001-88474999(probes 220972:220987)	chr16:88295001-88634999(probes 220972:220991)	0.11836	[ZNF469]
Amplification Peak 26	17q21.1	chr17:37745001-38244999(probes 224263:224311)	chr17:37985001-38234999(probes 224287:224310)	chr17:37745001-38264999(probes 224263:224313)	0.06087	CSF3,PSMD3,THRA,MED24,IKZF3,GSDMB,ORMDL3,ZPBP2,GSDMA,SNORD124,LRRC3C,
Amplification Peak 27	17q25.3	chr17:70065001-81195210(probes 227230:228308)	chr17:77745001-77814999(probes 227979:227983)	chr17:77745001-77854999(probes 227979:227987)	0.052941	CBX4,CBX8,CBX2,
Amplification Peak 28	19q13.12	chr19:35725001-36304999(probes 237832:237886)	chr19:36085001-36274999(probes 237868:237883)	chr19:35445001-36324999(probes 237804:237888)	0.025969	COX6B1,ETV2,MLL4,UPK1A,HAUS5,ZBTB32,PSENEN,LIN37,RBM42,IGFLR1,ARHGAP33,HSPB6,C19orf55,U2AF1L4,
Amplification Peak 29	20q13.33	chr20:59755001-63025520(probes 245454:245729)	chr20:61665001-62204999(probes 245638:245690)	chr20:59835001-63025520(probes 245461:245729)	0.067359	hsa-mir-4326,hsa-mir-124-3,CHRNA4,EEF1A2,KCNQ2,PTK6,SRMS,YTHDF1,ARFGAP1,COL20A1,LOC63930,C20orf195,PPDPF,BIRC7,PRIC285,NKAIN4,MIR124-3,HAR1A,HAR1B,LINC00029,LOC100144597,FLJ16779,MIR4326,MIR3196,
Amplification Peak 30	22q11.21	chr22:19665001-20344999(probes 249254:249316)	chr22:19845001-20304999(probes 249270:249313)	chr22:19015001-20364999(probes 249212:249318)	0.025969	hsa-mir-1286,hsa-mir-1306,hsa-mir-185,ARVCF,COMT,RANBP1,TXNRD2,TRMT2A,ZDHHC8,DGCR8,RTN4R,DGCR6L,C22orf25,LOC150197,LOC284865,LOC388849,MIR185,MIR1286,MIR1306,MIR3618,MIR4761,
Deletion Peak 1	1p21.1	chr1:1-121365000(probes 1:11352)	chr1:104765002-105075000(probes 9795:9813)	chr1:103305002-105105000(probes 9671:9816)	0.18611	[LOC100129138]
Deletion Peak 2	1p11.2	chr1:120775002-142544999(probes 11351:11365)	chr1:120785002-121485000(probes 11352:11364)	chr1:120785002-142994999(probes 11352:11399)	0.039481	FCGR1B,HIST2H2BA,EMBP1,FAM72B,
Deletion Peak 3	1q21.1	chr1:142715001-142974999(probes 11384:11397)	chr1:142725001-142834999(probes 11385:11389)	chr1:120785002-142994999(probes 11352:11399)	0.068073	[LOC375010]
Deletion Peak 4	2q22.1	chr2:141795001-141884999(probes 34356:34359)	chr2:141805001-141874999(probes 34357:34358)	chr2:140625001-142044999(probes 34344:34372)	0.012008	LRP1B,
Deletion Peak 5	2q36.2	chr2:209685001-238784999(probes 40937:43689)	chr2:225255001-225364999(probes 42431:42439)	chr2:213575001-228004999(probes 41317:42690)	0.0081897	CUL3,FAM124B,
Deletion Peak 6	3p26.3	chr3:1-8465000(probes 44041:44840)	chr3:1035002-3065000(probes 44139:44330)	chr3:1-3765000(probes 44041:44387)	0.065534	CNTN6,CNTN4,
Deletion Peak 7	3p12.1	chr3:85465002-85775000(probes 51987:51998)	chr3:85475002-85765000(probes 51988:51997)	chr3:75755002-93934999(probes 51117:52090)	1.4541e-07	CADM2,
Deletion Peak 8	4p16.2	chr4:1-10545000(probes 61991:62969)	chr4:4375002-5525000(probes 62404:62516)	chr4:4375002-5555000(probes 62404:62519)	0.18611	MSX1,D4S234E,STX18,CYTL1,STK32B,LOC100507266,
Deletion Peak 9	4q35.2	chr4:186755001-190204999(probes 79422:79739)	chr4:188675001-189304999(probes 79604:79658)	chr4:188675001-189334999(probes 79604:79661)	0.1927	ZFP42,TRIML2,TRIML1,
Deletion Peak 10	6q16.3	chr6:54295002-171115067(probes 101543:112213)	chr6:102845001-103064999(probes 105684:105701)	chr6:102845001-103094999(probes 105684:105704)	0.17644	[GRIK2]
Deletion Peak 11	8p23.2	chr8:1-35485000(probes 126745:129996)	chr8:3745002-3905000(probes 127115:127128)	chr8:1-35215000(probes 126745:129969)	0.012008	CSMD1,
Deletion Peak 12	9p21.3	chr9:21865002-22025000(probes 141850:141857)	chr9:21885002-22015000(probes 141851:141856)	chr9:20285002-29305000(probes 141775:142476)	4.9606e-20	CDKN2A,CDKN2B,C9orf53,CDKN2B-AS1,
Deletion Peak 13	9q13	chr9:66705001-67064999(probes 145674:145696)	chr9:66715001-67054999(probes 145675:145695)	chr9:66715001-67084999(probes 145675:145698)	0.18611	LOC286297,LOC100133920,
Deletion Peak 14	10p15.1	chr10:5015002-5095000(probes 153086:153092)	chr10:5025002-5085000(probes 153087:153091)	chr10:5025002-5115000(probes 153087:153094)	0.065534	AKR1C2,
Deletion Peak 15	10q11.21	chr10:37975002-42394999(probes 156233:156243)	chr10:37985002-42384999(probes 156234:156242)	chr10:37985002-42634999(probes 156234:156260)	0.0011246	ZNF33A,ZNF37A,ZNF248,HSD17B7P2,ZNF25,SEPT7L,LOC399744,ACTR3BP5,LOC100129055,
Deletion Peak 16	11p14.3	chr11:20645002-31865000(probes 167033:168092)	chr11:21495002-21935000(probes 167095:167137)	chr11:21325002-25845000(probes 167091:167516)	0.11538	NELL1,
Deletion Peak 17	11p11.2	chr11:48605002-48925000(probes 169639:169660)	chr11:48615002-48915000(probes 169640:169659)	chr11:48615002-49015000(probes 169640:169667)	0.014189	[LOC120824]
Deletion Peak 18	11p11.12	chr11:50605002-51105000(probes 169808:169813)	chr11:50615002-51095000(probes 169809:169812)	chr11:50175002-51415000(probes 169780:169837)	0.039481	[LOC646813]
Deletion Peak 19	11q24.2	chr11:73205001-135006516(probes 171247:176877)	chr11:127115001-128044999(probes 176149:176240)	chr11:126865001-128654999(probes 176124:176288)	0.11154	[KIRREL3-AS3]
Deletion Peak 20	12q12	chr12:33215002-133851895(probes 179988:188874)	chr12:33295002-38514999(probes 179996:180018)	chr12:33295002-38564999(probes 179996:180021)	0.2293	ALG10,SYT10,
Deletion Peak 21	15q11.2	chr15:1-23704999(probes 205681:205972)	chr15:1-22564999(probes 205681:205860)	chr15:1-22594999(probes 205681:205863)	0.11538	hsa-mir-1268,hsa-mir-3118-6,hsa-mir-3118-4,NBEAP1,OR4N4,HERC2P3,POTEB,LOC348120,OR4M2,OR4N3P,NF1P2,CHEK2P2,LOC646214,CXADRP2,REREP3,GOLGA6L6,LOC727924,GOLGA8C,
Deletion Peak 22	16p11.2	chr16:33935002-33975000(probes 216980:216982)	chr16:33945002-33965000(probes 216981:216981)	chr16:33855002-34265000(probes 216974:217007)	0.055878	LINC00273,
Deletion Peak 23	16q11.2	chr16:34575002-46464999(probes 217040:217048)	chr16:34585002-46454999(probes 217041:217047)	chr16:34585002-46484999(probes 217041:217050)	0.00015058	LOC146481,LOC283914,FLJ26245,LOC100130700,
Deletion Peak 24	18q22.3	chr18:48355001-78077248(probes 232386:234963)	chr18:69205001-70034999(probes 234151:234232)	chr18:62215001-71924999(probes 233473:234415)	0.023183	LOC100505776,
Deletion Peak 25	19p12	chr19:20315002-28614999(probes 236816:237188)	chr19:24325002-24395000(probes 237183:237186)	chr19:24325002-28624999(probes 237183:237189)	0.23648	LOC100101266,
Deletion Peak 26	21p11.2	chr21:10706192-10786190(probes 245818:245821)	chr21:10726192-10776190(probes 245819:245820)	chr21:10606192-14304999(probes 245817:245832)	8.6411e-06	[TPTE]
Deletion Peak 27	21q21.1	chr21:15475001-32454999(probes 245950:247591)	chr21:21975001-22694999(probes 246587:246656)	chr21:19125001-27024999(probes 246315:247067)	0.045448	NCAM2,LINC00320,
