# Supplementary material for: Comprehensive genomic analysis of Oesophageal Squamous Cell Carcinoma reveals clinical relevance
Source: Sci Rep. 2017 Nov 10;7:15324. doi: 10.1038/s41598-017-14909-5 (PMC5681595; doi:10.1038/s41598-017-14909-5)
Supplement: Supplementary file 10 — Dataset 9 [file 41598_2017_14909_MOESM10_ESM.xlsx]

## Sheet: Sheet1
Supplementary Table 9. Significant differential CGCs between subtypes 3 and 2 (q<0.001) in 283 WES CNA analysis
			Subtype1					Subtype2					Subtype3
gene	p_value	q_value	copy number no change	copy number gain	copy number loss	frequency_gain	frequency_loss	copy number no change	copy number gain	copy number loss	frequency_gain	frequency_loss	copy number no change	copy number gain	copy number loss	frequency_gain	frequency_loss
SRGAP3	3.47519e-14	8.75116e-13	89	6	13	0.0556	0.1204	50	0	1	0	0.0196	43	2	79	0.0161	0.6371
FANCD2	9.82746e-14	2.36714e-12	87	5	16	0.0463	0.1481	51	0	0	0	0	35	3	86	0.0242	0.6935
VHL	1.08025e-12	2.30176e-11	87	5	16	0.0463	0.1481	51	0	0	0	0	35	3	86	0.0242	0.6935
PPARG	5.73663e-13	1.27124e-11	92	2	14	0.0185	0.1296	51	0	0	0	0	40	2	82	0.0161	0.6613
RAF1	7.44891e-12	1.32329e-10	92	1	15	0.0093	0.1389	51	0	0	0	0	41	2	81	0.0161	0.6532
XPC	4.50497e-15	1.24788e-13	95	2	11	0.0185	0.1019	50	1	0	0.0196	0	42	3	79	0.0242	0.6371
TGFBR2	2.38714e-20	1.47502e-18	94	2	12	0.0185	0.1111	51	0	0	0	0	44	1	79	0.0081	0.6371
MLH1	8.41176e-20	4.23647e-18	91	1	16	0.0093	0.1481	51	0	0	0	0	47	1	76	0.0081	0.6129
MYD88	1.81114e-19	8.36142e-18	92	3	13	0.0278	0.1204	51	0	0	0	0	47	1	76	0.0081	0.6129
CTNNB1	1.94343e-22	2.64902e-20	91	2	15	0.0185	0.1389	51	0	0	0	0	43	0	81	0	0.6532
SETD2	2.39081e-22	2.64902e-20	89	1	18	0.0093	0.1667	51	0	0	0	0	39	0	85	0	0.6855
NCKIPSD	4.91396e-19	2.0941e-17	91	1	16	0.0093	0.1481	51	0	0	0	0	39	1	84	0.0081	0.6774
RHOA	2.39625e-20	1.47502e-18	87	1	20	0.0093	0.1852	51	0	0	0	0	37	0	87	0	0.7016
BAP1	3.29705e-21	3.04428e-19	92	3	13	0.0278	0.1204	51	0	0	0	0	43	1	80	0.0081	0.6452
PBRM1	1.53622e-20	1.21581e-18	89	2	17	0.0185	0.1574	51	0	0	0	0	43	1	80	0.0081	0.6452
CACNA1D	4.06255e-20	2.25065e-18	93	3	12	0.0278	0.1111	51	0	0	0	0	45	1	78	0.0081	0.629
FHIT	1.17178e-26	3.24584e-24	91	3	14	0.0278	0.1296	51	0	0	0	0	32	0	92	0	0.7419
MITF	1.14077e-27	6.31987e-25	86	3	19	0.0278	0.1759	51	0	0	0	0	24	1	99	0.0081	0.7984
FOXP1	5.85721e-26	1.08163e-23	88	2	18	0.0185	0.1667	51	0	0	0	0	23	1	100	0.0081	0.8065
FGFR3	1.00909e-06	6.50041e-06	89	7	12	0.0648	0.1111	50	0	1	0	0.0196	48	8	68	0.0645	0.5484
WHSC1	7.71554e-07	5.08858e-06	90	6	12	0.0556	0.1111	50	0	1	0	0.0196	48	7	69	0.0565	0.5565
SLC34A2	2.91747e-12	5.77243e-11	94	6	8	0.0556	0.0741	49	0	2	0	0.0392	46	6	72	0.0484	0.5806
RHOH	3.39625e-05	0.000166506	91	9	8	0.0833	0.0741	49	0	2	0	0.0392	55	6	63	0.0484	0.5081
PHOX2B	6.57539e-07	4.49724e-06	96	7	5	0.0648	0.0463	49	0	2	0	0.0392	55	7	62	0.0565	0.5
RAP1GDS1	3.63919e-10	4.48025e-09	103	1	4	0.0093	0.037	50	0	1	0	0.0196	65	2	57	0.0161	0.4597
TET2	1.48145e-10	1.90865e-09	103	1	4	0.0093	0.037	51	0	0	0	0	65	2	57	0.0161	0.4597
LEF1	5.34321e-10	6.43508e-09	103	1	4	0.0093	0.037	51	0	0	0	0	63	3	58	0.0242	0.4677
IL2	1.02607e-09	1.16009e-08	104	0	4	0	0.037	51	0	0	0	0	64	5	55	0.0403	0.4435
FAT4	2.00464e-08	1.91478e-07	102	2	4	0.0185	0.037	51	0	0	0	0	61	6	57	0.0484	0.4597
FBXW7	1.20562e-08	1.1927e-07	100	2	6	0.0185	0.0556	51	0	0	0	0	59	7	58	0.0565	0.4677
FAT1	6.83385e-09	7.14331e-08	88	3	17	0.0278	0.1574	50	0	1	0	0.0196	56	7	61	0.0565	0.4919
MAP3K1	0.000673277	0.00227436	76	4	28	0.037	0.2593	45	0	6	0	0.1176	57	6	61	0.0484	0.4919
PIK3R1	1.14374e-07	9.18303e-07	78	0	30	0	0.2778	46	0	5	0	0.098	50	5	69	0.0403	0.5565
APC	0.000815367	0.00265714	89	2	17	0.0185	0.1574	45	0	6	0	0.1176	62	7	55	0.0565	0.4435
ACSL6	0.000253348	0.000948343	86	5	17	0.0463	0.1574	47	1	3	0.0196	0.0588	63	7	54	0.0565	0.4355
AFF4	0.000576929	0.00198521	84	6	18	0.0556	0.1667	47	1	3	0.0196	0.0588	66	7	51	0.0565	0.4113
PDGFRB	0.00166385	0.00475141	86	5	17	0.0463	0.1574	48	0	3	0	0.0588	64	8	52	0.0645	0.4194
CD74	0.00244709	0.00684691	85	4	19	0.037	0.1759	47	0	4	0	0.0784	64	8	52	0.0645	0.4194
ITK	0.00108423	0.00333702	80	4	24	0.037	0.2222	47	0	4	0	0.0784	64	6	54	0.0484	0.4355
EBF1	0.000638661	0.00218241	85	4	19	0.037	0.1759	48	0	3	0	0.0588	65	7	52	0.0565	0.4194
RANBP17	0.000157209	0.000640396	81	6	21	0.0556	0.1944	48	0	3	0	0.0588	60	6	58	0.0484	0.4677
NPM1	7.12226e-05	0.000315659	79	6	23	0.0556	0.213	48	0	3	0	0.0588	60	6	58	0.0484	0.4677
TLX3	7.12226e-05	0.000315659	79	6	23	0.0556	0.213	48	0	3	0	0.0588	60	6	58	0.0484	0.4677
FGFR4	0.000195508	0.000757768	72	7	29	0.0648	0.2685	48	0	3	0	0.0588	61	5	58	0.0403	0.4677
NSD1	0.000171023	0.000686572	74	7	27	0.0648	0.25	48	0	3	0	0.0588	61	5	58	0.0403	0.4677
PCM1	0.000743147	0.00245062	68	9	31	0.0833	0.287	44	5	2	0.098	0.0392	53	17	54	0.1371	0.4355
CARS	3.20236e-08	2.95685e-07	90	7	11	0.0648	0.1019	50	1	0	0.0196	0	68	6	50	0.0484	0.4032
NUP98	1.21298e-06	7.55044e-06	90	5	13	0.0463	0.1204	51	0	0	0	0	65	7	52	0.0565	0.4194
LMO1	4.17477e-07	2.92763e-06	96	5	7	0.0463	0.0648	51	0	0	0	0	66	7	51	0.0565	0.4113
MAML2	0.000155476	0.000638028	80	18	10	0.1667	0.0926	47	4	0	0.0784	0	60	14	50	0.1129	0.4032
ATM	0.0015166	0.00439893	81	15	12	0.1389	0.1111	50	1	0	0.0196	0	58	3	63	0.0242	0.5081
DDX10	8.29634e-09	8.51143e-08	81	16	11	0.1481	0.1019	50	1	0	0.0196	0	59	3	62	0.0242	0.5
POU2AF1	1.73315e-07	1.35235e-06	81	17	10	0.1574	0.0926	48	2	1	0.0392	0.0196	56	5	63	0.0403	0.5081
SDHD	1.80433e-08	1.75368e-07	78	16	14	0.1481	0.1296	49	1	1	0.0196	0.0196	58	3	63	0.0242	0.5081
ZBTB16	2.07479e-09	2.29887e-08	82	16	10	0.1481	0.0926	49	2	0	0.0392	0	59	2	63	0.0161	0.5081
PAFAH1B2	9.9451e-10	1.14783e-08	85	14	9	0.1296	0.0833	50	1	0	0.0196	0	58	2	64	0.0161	0.5161
PCSK7	6.55683e-10	7.72869e-09	85	14	9	0.1296	0.0833	51	0	0	0	0	59	2	63	0.0161	0.5081
DDX6	9.29709e-08	7.68744e-07	84	15	9	0.1389	0.0833	50	1	0	0.0196	0	57	4	63	0.0323	0.5081
CBL	8.14289e-08	6.94025e-07	84	16	8	0.1481	0.0741	50	1	0	0.0196	0	59	3	62	0.0242	0.5
ARHGEF12	2.01172e-07	1.46644e-06	85	16	7	0.1481	0.0648	48	2	1	0.0392	0.0196	58	4	62	0.0323	0.5
FLI1	2.16141e-06	1.27385e-05	80	17	11	0.1574	0.1019	48	2	1	0.0392	0.0196	57	4	63	0.0323	0.5081
KCNJ5	4.89792e-07	3.39181e-06	80	17	11	0.1574	0.1019	48	2	1	0.0392	0.0196	58	3	63	0.0242	0.5081
LHFP	0.00339993	0.00892711	90	3	15	0.0278	0.1389	48	2	1	0.0392	0.0196	61	12	51	0.0968	0.4113
FOXO1	0.00281623	0.00768567	88	3	17	0.0278	0.1574	49	1	1	0.0196	0.0196	62	11	51	0.0887	0.4113
SMAD2	0.00133353	0.00397191	83	3	22	0.0278	0.2037	49	2	0	0.0392	0	61	11	52	0.0887	0.4194
SMAD4	9.6605e-05	0.000418118	83	2	23	0.0185	0.213	49	1	1	0.0196	0.0196	58	9	57	0.0726	0.4597
MALT1	0.000159196	0.000643755	84	3	21	0.0278	0.1944	50	1	0	0.0196	0	58	9	57	0.0726	0.4597
BCL9	8.60735e-08	7.22496e-07	82	25	1	0.2315	0.0093	51	0	0	0	0	69	52	3	0.4194	0.0242
ARNT	7.64357e-12	1.32329e-10	82	24	2	0.2222	0.0185	51	0	0	0	0	66	58	0	0.4677	0
MLLT11	2.02485e-12	4.1547e-11	81	25	2	0.2315	0.0185	51	0	0	0	0	67	57	0	0.4597	0
TPM3	2.43423e-11	3.54885e-10	86	21	1	0.1944	0.0093	50	1	0	0.0196	0	67	57	0	0.4597	0
MUC1	4.7476e-12	9.06955e-11	82	25	1	0.2315	0.0093	50	1	0	0.0196	0	66	58	0	0.4677	0
LMNA	2.09001e-11	3.2163e-10	85	22	1	0.2037	0.0093	51	0	0	0	0	68	56	0	0.4516	0
PRCC	2.82984e-11	4.01982e-10	83	24	1	0.2222	0.0093	50	1	0	0.0196	0	66	58	0	0.4677	0
NTRK1	3.13313e-11	4.23354e-10	81	26	1	0.2407	0.0093	51	0	0	0	0	65	59	0	0.4758	0
FCRL4	3.06489e-11	4.23354e-10	83	25	0	0.2315	0	51	0	0	0	0	66	58	0	0.4677	0
SDHC	9.45469e-12	1.58724e-10	82	26	0	0.2407	0	49	2	0	0.0392	0	64	60	0	0.4839	0
FCGR2B	7.23242e-12	1.32329e-10	82	26	0	0.2407	0	49	2	0	0.0392	0	63	61	0	0.4919	0
DDR2	1.75169e-11	2.85423e-10	82	26	0	0.2407	0	49	2	0	0.0392	0	62	62	0	0.5	0
PBX1	6.1545e-09	6.55691e-08	79	27	2	0.25	0.0185	49	2	0	0.0392	0	64	59	1	0.4758	0.0081
PRRX1	5.1495e-09	5.59377e-08	79	28	1	0.2593	0.0093	49	2	0	0.0392	0	64	58	2	0.4677	0.0161
ABL2	7.59629e-07	5.0703e-06	84	24	0	0.2222	0	46	5	0	0.098	0	72	51	1	0.4113	0.0081
TPR	1.87712e-07	1.44434e-06	80	28	0	0.2593	0	46	5	0	0.098	0	69	54	1	0.4355	0.0081
CDC73	1.05976e-06	6.74834e-06	82	24	2	0.2222	0.0185	46	5	0	0.098	0	69	51	4	0.4113	0.0323
PTPRC	3.27213e-08	2.97174e-07	86	21	1	0.1944	0.0093	48	3	0	0.0588	0	72	51	1	0.4113	0.0081
ELK4	1.16084e-07	9.18724e-07	78	28	2	0.2593	0.0185	48	3	0	0.0588	0	73	50	1	0.4032	0.0081
SLC45A3	6.96656e-08	6.03043e-07	78	28	2	0.2593	0.0185	48	3	0	0.0588	0	73	50	1	0.4032	0.0081
H3F3A	1.11124e-07	9.05332e-07	77	30	1	0.2778	0.0093	46	5	0	0.098	0	65	56	3	0.4516	0.0242
FH	5.48486e-08	4.82319e-07	78	30	0	0.2778	0	47	4	0	0.0784	0	62	59	3	0.4758	0.0242
TFG	3.97437e-07	2.82282e-06	60	43	5	0.3981	0.0463	48	2	1	0.0392	0.0196	53	61	10	0.4919	0.0806
CBLB	1.34804e-06	8.29794e-06	61	43	4	0.3981	0.037	46	4	1	0.0784	0.0196	52	62	10	0.5	0.0806
GATA2	5.33121e-08	4.76369e-07	65	42	1	0.3889	0.0093	47	4	0	0.0784	0	54	64	6	0.5161	0.0484
RPN1	2.58943e-08	2.43143e-07	64	42	2	0.3889	0.0185	48	3	0	0.0588	0	54	64	6	0.5161	0.0484
CNBP	1.19826e-08	1.1927e-07	67	39	2	0.3611	0.0185	49	2	0	0.0392	0	57	61	6	0.4919	0.0484
FOXL2	2.3414e-11	3.50576e-10	78	25	5	0.2315	0.0463	49	2	0	0.0392	0	55	61	8	0.4919	0.0645
ATR	1.33467e-10	1.76049e-09	75	30	3	0.2778	0.0278	49	2	0	0.0392	0	53	62	9	0.5	0.0726
WWTR1	1.96108e-07	1.46644e-06	72	36	0	0.3333	0	45	6	0	0.1176	0	50	67	7	0.5403	0.0565
GMPS	2.00163e-07	1.46644e-06	69	39	0	0.3611	0	44	7	0	0.1373	0	48	69	7	0.5565	0.0565
MLF1	1.96714e-10	2.47681e-09	69	39	0	0.3611	0	45	6	0	0.1176	0	48	73	3	0.5887	0.0242
MECOM	1.5862e-15	4.88197e-14	57	51	0	0.4722	0	45	6	0	0.1176	0	38	85	1	0.6855	0.0081
TBL1XR1	3.9032e-15	1.13809e-13	60	48	0	0.4444	0	43	8	0	0.1569	0	33	90	1	0.7258	0.0081
PIK3CA	7.1802e-07	4.85101e-06	60	48	0	0.4444	0	43	8	0	0.1569	0	34	89	1	0.7177	0.0081
SOX2	3.19463e-13	7.37427e-12	62	46	0	0.4259	0	44	7	0	0.1373	0	36	87	1	0.7016	0.0081
MAP3K13	6.31869e-18	2.3337e-16	61	47	0	0.4352	0	46	4	1	0.0784	0.0196	41	82	1	0.6613	0.0081
ETV5	1.12433e-17	3.893e-16	61	47	0	0.4352	0	46	5	0	0.098	0	38	84	2	0.6774	0.0161
EIF4A2	1.80053e-05	9.06813e-05	62	46	0	0.4259	0	44	7	0	0.1373	0	39	83	2	0.6694	0.0161
BCL6	2.00231e-11	3.16937e-10	58	50	0	0.463	0	44	7	0	0.1373	0	37	85	2	0.6855	0.0161
LPP	2.25609e-14	5.95179e-13	57	51	0	0.4722	0	43	8	0	0.1569	0	39	83	2	0.6694	0.0161
TP63	9.85592e-16	3.21187e-14	57	51	0	0.4722	0	41	9	1	0.1765	0.0196	37	86	1	0.6935	0.0081
TFRC	8.71448e-19	3.44844e-17	65	42	1	0.3889	0.0093	47	4	0	0.0784	0	38	85	1	0.6855	0.0081
COX6C	0.000872372	0.00281237	56	52	0	0.4815	0	43	8	0	0.1569	0	54	62	8	0.5	0.0645
UBR5	0.00106718	0.00330288	53	55	0	0.5093	0	42	9	0	0.1765	0	52	64	8	0.5161	0.0645
RSPO2	0.000877286	0.00281237	57	51	0	0.4722	0	43	8	0	0.1569	0	53	62	9	0.5	0.0726
EIF3E	0.00105408	0.00328067	57	51	0	0.4722	0	43	8	0	0.1569	0	53	62	9	0.5	0.0726
EXT1	0.000108646	0.000459466	51	57	0	0.5278	0	42	9	0	0.1765	0	50	67	7	0.5403	0.0565
MYC	4.2629e-06	2.48595e-05	41	67	0	0.6204	0	41	10	0	0.1961	0	48	70	6	0.5645	0.0484
NDRG1	1.0991e-05	6.02873e-05	45	63	0	0.5833	0	40	11	0	0.2157	0	44	73	7	0.5887	0.0565
RECQL4	2.19109e-05	0.000109357	56	52	0	0.4815	0	43	6	2	0.1176	0.0392	54	62	8	0.5	0.0645
CCND1	0.000122456	0.000510081	48	53	7	0.4907	0.0648	35	16	0	0.3137	0	55	58	11	0.4677	0.0887
NUMA1	0.00142342	0.00417234	63	40	5	0.3704	0.0463	39	12	0	0.2353	0	58	51	15	0.4113	0.121
KDM5A	9.32593e-06	5.16656e-05	69	38	1	0.3519	0.0093	46	5	0	0.098	0	61	54	9	0.4355	0.0726
ERC1	1.67751e-05	8.605e-05	67	38	3	0.3519	0.0278	45	6	0	0.1176	0	59	55	10	0.4435	0.0806
CCND2	6.61455e-06	3.70148e-05	65	42	1	0.3889	0.0093	46	5	0	0.098	0	61	53	10	0.4274	0.0806
CHD4	1.57791e-06	9.60618e-06	69	38	1	0.3519	0.0093	46	5	0	0.098	0	64	51	9	0.4113	0.0726
ZNF384	1.93426e-06	1.15224e-05	69	38	1	0.3519	0.0093	46	5	0	0.098	0	64	51	9	0.4113	0.0726
ETV6	5.46146e-06	3.15172e-05	67	40	1	0.3704	0.0093	45	6	0	0.1176	0	65	50	9	0.4032	0.0726
CDKN1B	1.07732e-06	6.78222e-06	68	39	1	0.3611	0.0093	45	5	1	0.098	0.0196	63	52	9	0.4194	0.0726
ETNK1	3.33643e-07	2.4005e-06	64	44	0	0.4074	0	45	6	0	0.1176	0	69	50	5	0.4032	0.0403
