# Supplementary material for: Comprehensive genomic analysis of Oesophageal Squamous Cell Carcinoma reveals clinical relevance
Source: Sci Rep. 2017 Nov 10;7:15324. doi: 10.1038/s41598-017-14909-5 (PMC5681595; doi:10.1038/s41598-017-14909-5)
Supplement: Supplementary file 11 — Dataset 10 [file 41598_2017_14909_MOESM11_ESM.xlsx]

## Sheet: Sheet1
Supplementary Table 10. Potential drugs of significant differential CGCs between subtypes 3 and 2
gene	variant	disease	drugs	evidence_type	clinical_significance	chromosome	start	stop	evidence_statement
PIK3CA	AMPLIFICATION	Epithelial Ovarian Cancer	Pictilisib	Predictive	Sensitivity	3	178866311	178957881	PMID:25370471
PIK3CA	AMPLIFICATION	Stomach Carcinoma	BYL719 (Alpelisib)	Predictive	Sensitivity	3	178866311	178957881	PMID:24608574
PIK3CA	AMPLIFICATION	Head And Neck Squamous Cell Carcinoma	Taselisib (GDC-0032)	Predictive	Sensitivity	3	178866311	178957881	PMID:26589432
FBXW7	LOSS-OF-FUNCTION	Renal Cell Carcinoma	Everolimus	Predictive	Sensitivity	4	153242410	153457253	PMID:24253377
FBXW7	LOSS-OF-FUNCTION	Cancer	Rapamycin (Sirolimus)	Predictive	Sensitivity	4	153242410	153457253	PMID:18787170
