# Supplementary material for: Comprehensive genomic analysis of Oesophageal Squamous Cell Carcinoma reveals clinical relevance
Source: Sci Rep. 2017 Nov 10;7:15324. doi: 10.1038/s41598-017-14909-5 (PMC5681595; doi:10.1038/s41598-017-14909-5)
Supplement: Supplementary file 12 — Dataset 11 [file 41598_2017_14909_MOESM12_ESM.xlsx]

## Sheet: Sheet1
Supplementary Table 11. Mutated genes in ESCC
gene	total_sample	total_events	non-silent_sample	non-silent_events	De_novo_Start_InFrame	De_novo_Start_OutOfFrame	Frame_Shift_Del	Frame_Shift_Ins	In_Frame_Del	In_Frame_Ins	Missense_Mutation	Nonsense_Mutation	Nonstop_Mutation	Silent	Splice_Site	Start_Codon_Del	Start_Codon_Ins	Start_Codon_SNP	Stop_Codon_Del	Stop_Codon_Ins	ESCC-P001	ESCC-P002	ESCC-P003	ESCC-P004	ESCC-P005	ESCC-P006	ESCC-P007
TP53	416	490	416	487	0	0	45	8	5	2	249	97	0	3	56	0	0	0	0	0	81	102	15	86	40	10	82
TTN	205	299	175	239	0	0	2	1	0	1	161	18	0	57	7	0	0	0	0	0	39	55	5	42	13	1	50
CSMD3	100	115	83	96	0	0	2	1	0	0	77	8	0	19	1	0	0	0	0	0	18	26	3	26	5	2	20
MUC16	97	116	85	93	0	0	1	1	0	1	77	7	0	23	0	0	0	0	0	0	17	22	2	29	4	2	21
NOTCH1	80	83	77	80	0	0	11	8	0	1	35	13	0	3	11	0	0	0	0	0	11	20	4	23	8	2	12
PCLO	77	86	66	72	0	0	1	1	0	0	53	9	0	13	4	0	0	0	0	0	18	17	2	20	5	1	14
LRP1B	73	81	60	65	0	0	1	0	0	0	48	5	0	16	8	0	0	0	0	0	19	17	4	19	3	0	11
SYNE1	67	75	51	56	0	0	0	0	0	0	46	4	0	18	1	0	0	0	0	0	12	20	2	16	1	0	16
RYR2	64	70	51	54	0	0	0	0	0	0	46	4	0	15	2	0	0	0	0	0	12	18	0	16	3	0	15
USH2A	63	67	50	51	0	0	1	0	0	0	45	3	0	16	1	0	0	0	0	0	11	15	4	19	2	0	12
DNAH5	62	68	49	52	0	0	0	0	0	0	45	2	0	16	2	0	0	0	0	0	14	12	3	14	4	0	15
FAT1	58	63	49	52	0	0	12	5	2	0	14	17	0	10	0	0	0	0	0	0	6	14	3	25	1	2	7
KMT2D	57	64	54	60	0	0	4	3	2	0	21	23	0	4	6	0	0	0	0	0	3	17	2	14	2	0	19
CSMD1	56	58	44	45	0	0	2	0	0	0	32	5	0	12	6	0	0	0	0	0	11	18	1	16	2	0	8
OBSCN	55	58	44	45	0	0	1	0	1	0	39	2	0	13	1	0	0	0	0	0	11	15	4	12	0	1	12
PKHD1L1	54	60	47	50	0	0	1	1	0	0	37	3	0	10	5	0	0	0	0	0	10	10	2	16	1	0	15
PIK3CA	54	58	53	55	0	0	0	2	0	0	51	0	0	3	0	0	0	0	0	0	6	9	0	22	6	0	11
ZFHX4	50	55	38	42	0	0	0	1	1	0	34	3	0	13	0	0	0	0	0	0	17	10	1	12	3	0	7
FAT3	49	51	44	45	0	0	0	1	0	0	37	6	0	6	0	0	0	0	0	0	12	14	3	9	1	0	10
FLG	49	51	43	43	0	0	0	0	1	0	38	4	0	7	0	0	0	0	0	0	10	5	1	13	3	1	16
NFE2L2	48	52	47	51	0	0	0	1	2	4	42	0	0	1	0	0	0	0	0	0	5	12	2	4	9	1	15
MACF1	47	51	43	45	0	0	0	1	0	0	34	6	0	6	3	0	0	0	0	0	13	13	1	7	2	0	11
PCDH15	47	49	36	38	0	1	0	0	0	0	32	1	0	11	2	0	0	0	0	0	5	9	1	18	4	0	10
NEB	45	47	34	35	0	0	0	0	0	0	32	1	0	12	2	0	0	0	0	0	10	11	0	13	3	0	8
DNAH6	44	46	32	34	0	0	0	0	0	0	29	2	0	12	3	0	0	0	0	0	18	7	2	9	2	0	6
FAT4	43	43	34	34	0	0	0	0	0	0	31	2	0	9	1	0	0	0	0	0	9	7	0	13	2	1	11
EYS	43	46	41	44	0	0	1	0	0	0	34	4	0	2	2	0	0	0	0	0	10	12	0	13	1	0	7
GPR98	42	45	35	35	0	0	0	0	0	0	35	0	0	9	0	0	0	0	0	0	12	9	2	4	2	1	12
DMD	41	44	34	37	0	0	0	0	0	0	26	6	0	7	4	0	0	0	0	0	11	12	2	8	1	0	7
FSIP2	41	43	33	34	0	0	0	0	0	0	31	2	0	9	0	0	0	0	0	0	7	16	1	5	3	0	9
DST	40	46	32	36	0	0	0	2	0	0	27	2	0	9	1	0	0	0	0	0	6	7	0	5	0	1	21
SPTA1	39	43	28	31	0	0	0	1	0	0	26	2	0	11	0	0	0	0	0	0	6	6	2	11	3	1	10
FMN2	39	41	27	27	0	0	0	0	0	0	22	4	0	13	1	0	0	0	0	0	9	6	1	10	3	0	10
ABCA13	39	40	33	34	0	0	1	0	0	0	28	2	0	6	2	0	0	0	0	0	11	8	2	7	5	0	6
SYNE2	39	41	32	34	0	0	0	0	0	0	29	2	0	7	1	0	0	0	0	0	9	4	1	10	3	0	12
EP300	38	41	36	39	0	0	1	1	1	0	26	3	0	2	4	0	0	0	0	0	5	14	2	11	1	0	5
MUC17	38	42	34	37	0	0	0	0	0	0	30	4	0	5	0	0	0	0	0	0	7	5	2	14	2	0	8
HMCN1	38	40	29	31	0	0	0	0	0	0	26	4	0	9	0	0	0	0	0	0	5	7	2	8	3	0	13
PLEC	38	48	26	31	0	0	0	0	1	0	25	0	0	16	0	0	0	0	0	0	9	9	4	9	1	0	6
MDN1	37	39	30	30	0	0	3	0	0	0	26	1	0	9	0	0	0	0	0	0	8	8	0	9	2	0	10
FAM135B	37	42	31	35	0	0	0	0	0	0	28	3	0	7	0	0	0	0	0	0	12	6	1	8	1	2	7
APOB	37	40	28	30	0	0	0	0	0	0	23	4	0	10	1	0	0	0	0	0	5	10	0	12	1	0	9
DNAH7	37	37	30	30	0	0	0	1	0	0	27	1	0	7	1	0	0	0	0	0	5	9	2	9	3	1	8
SI	37	41	31	32	0	0	0	0	0	0	28	2	0	8	1	0	0	0	0	0	8	9	2	7	3	0	8
NAV3	37	39	28	29	0	0	1	0	1	0	23	2	0	10	1	0	0	0	0	0	9	9	4	7	1	0	7
RYR1	36	40	28	31	0	0	0	1	0	0	23	2	0	9	2	0	0	0	0	0	7	9	1	12	3	0	4
MUC5B	36	40	23	26	0	0	1	0	1	1	20	1	0	14	0	0	0	0	0	0	13	4	3	9	0	1	6
LRP2	36	40	28	31	0	0	0	0	0	0	26	1	0	8	2	0	0	0	0	0	7	10	1	9	3	0	6
PRDM9	34	36	27	28	0	0	0	0	0	0	24	3	0	7	0	0	0	0	0	0	3	9	1	8	1	2	10
CREBBP	34	34	29	29	0	0	2	0	1	0	16	9	0	5	1	0	0	0	0	0	9	8	1	5	2	1	8
COL22A1	34	36	29	31	1	0	1	0	0	0	24	2	0	5	3	0	0	0	0	0	10	7	2	8	3	0	4
AHNAK	34	39	26	29	0	0	0	1	0	0	23	3	0	9	0	0	0	0	0	0	5	5	0	12	4	0	8
PKHD1	34	34	22	22	0	0	0	0	0	0	20	2	0	12	0	0	0	0	0	0	9	7	2	11	1	0	4
RYR3	34	38	26	28	0	0	0	0	0	0	22	3	0	10	2	0	0	0	0	0	6	11	0	7	3	1	6
RP1	33	36	27	30	0	0	0	1	0	0	26	0	0	6	0	0	0	0	0	0	8	8	2	6	3	0	6
ZNF750	32	35	31	34	0	0	7	5	2	1	6	12	0	1	0	0	0	1	0	0	7	4	3	7	1	1	9
CNTNAP5	32	34	26	28	0	0	0	0	0	0	24	1	0	6	2	0	0	0	0	0	9	4	2	8	1	1	7
COL11A1	32	34	27	29	0	0	1	0	0	0	19	2	0	5	7	0	0	0	0	0	4	7	2	7	2	0	10
NOTCH3	32	35	30	30	0	0	1	0	0	0	20	7	0	3	2	0	0	0	0	0	3	9	0	8	1	3	8
HSPG2	32	36	24	26	0	0	2	1	0	0	21	0	0	9	0	0	0	0	0	0	8	7	0	10	1	1	5
DNAH9	32	32	28	28	0	0	0	0	0	0	22	5	0	4	1	0	0	0	0	0	9	10	1	5	0	0	7
COL6A3	32	34	22	23	0	0	0	0	0	0	21	1	0	10	0	0	0	0	0	0	9	5	0	7	3	0	8
DNAH8	31	31	22	22	0	0	0	0	0	0	19	3	0	9	0	0	0	0	0	0	6	5	0	8	3	0	9
KMT2C	31	35	28	32	0	0	1	1	1	0	19	3	0	3	4	0	0	0	0	0	6	8	2	5	1	2	7
CACNA1E	31	33	26	26	0	0	0	1	0	0	21	3	0	6	1	0	0	0	0	0	8	9	3	3	2	0	6
CDH10	31	33	23	24	0	0	0	0	0	0	20	2	0	9	1	0	0	0	0	0	4	8	1	7	1	0	10
PXDNL	31	31	24	24	0	0	0	0	0	0	20	3	0	7	1	0	0	0	0	0	2	13	2	7	1	1	5
MUC12	31	32	23	24	0	0	2	0	0	0	20	0	0	8	1	0	0	0	0	0	6	1	1	9	2	0	12
LAMA5	31	33	23	24	0	0	0	0	0	0	23	1	0	9	0	0	0	0	0	0	5	10	2	5	2	0	7
FAT2	30	37	28	31	0	0	0	2	0	0	22	5	0	5	0	0	0	0	0	0	4	7	0	9	2	2	6
PTCH1	30	31	25	26	0	0	6	4	0	0	8	5	0	5	3	0	0	0	0	0	6	8	0	8	0	0	8
RNF213	30	34	21	24	0	0	2	1	0	0	18	1	0	10	1	0	0	0	0	0	4	7	2	6	1	0	10
HYDIN	30	65	23	44	0	0	0	0	0	0	22	1	0	9	0	0	0	0	0	0	4	4	0	8	4	0	10
THSD7A	29	30	22	22	0	0	0	0	0	0	20	1	0	8	1	0	0	0	0	0	7	5	3	8	3	1	2
ZNF804B	29	30	26	27	0	0	0	1	0	0	25	0	0	3	0	0	0	0	0	0	3	7	0	7	2	0	10
DNAH11	28	29	25	26	0	0	1	0	0	0	21	2	0	3	2	0	0	0	0	0	5	6	0	8	3	0	6
HUWE1	28	29	23	24	0	0	1	0	0	0	19	2	0	5	1	0	0	0	0	0	8	5	2	8	0	0	5
MGAM	28	30	18	19	0	0	0	0	0	0	16	1	0	10	2	0	0	0	0	0	3	9	1	6	0	0	9
CUBN	28	29	19	20	0	0	0	1	0	0	16	1	0	9	1	0	0	0	0	0	6	7	1	9	1	0	4
MYH13	28	31	25	28	0	0	0	0	0	0	22	2	0	3	1	0	0	0	0	0	5	9	0	7	0	0	7
FBN2	28	29	22	23	0	0	0	0	0	0	21	1	0	6	0	0	0	0	0	0	6	8	2	7	1	0	4
UTRN	28	30	24	26	0	0	0	0	0	0	19	5	0	4	2	0	0	0	0	0	6	6	0	8	1	0	7
RIMS1	28	30	20	21	0	0	0	0	0	0	16	2	0	9	2	0	0	0	0	0	6	11	0	4	2	2	3
COL6A5	28	29	21	22	0	0	0	0	0	0	21	1	0	7	0	0	0	0	0	0	6	3	0	7	1	0	11
VPS13B	28	28	26	26	0	0	2	0	0	0	21	0	0	2	3	0	0	0	0	0	5	7	0	7	2	1	6
KDM6A	27	31	27	30	0	0	5	1	1	1	12	6	0	1	1	0	0	0	0	0	4	9	2	7	0	1	4
BIRC6	27	27	21	21	0	0	0	0	0	0	19	2	0	6	0	0	0	0	0	0	9	9	0	3	1	0	5
PCDH9	27	28	25	26	0	0	1	0	0	0	22	1	0	2	1	0	0	0	0	0	7	9	2	5	0	1	3
ZFHX3	27	28	20	21	0	0	0	0	1	0	17	2	0	7	0	0	0	0	0	0	6	7	1	5	2	0	6
MYH1	27	28	19	20	0	0	0	0	1	0	14	2	0	8	3	0	0	0	0	0	4	6	1	9	1	0	6
DOCK2	27	27	21	21	0	0	1	0	0	0	18	0	0	6	2	0	0	0	0	0	3	9	0	6	0	1	8
PAPPA2	27	29	20	21	0	0	0	0	0	0	19	1	0	8	0	0	0	0	0	0	1	10	1	3	2	0	10
SPATA31D1	27	31	18	20	0	0	0	0	0	0	16	2	0	11	1	0	0	0	0	0	6	4	0	7	3	0	7
RELN	27	27	21	21	0	0	0	0	0	0	18	2	0	6	1	0	0	0	0	0	3	5	0	4	4	3	8
HERC1	27	29	20	22	0	0	0	0	0	0	18	2	0	7	0	0	0	0	0	0	6	7	0	6	2	0	6
RB1	27	28	27	28	0	0	2	5	1	0	6	8	0	0	6	0	0	0	0	0	7	9	2	2	3	0	4
FBXW7	27	31	26	30	0	0	2	2	0	0	18	4	0	1	1	0	0	0	0	0	5	6	1	9	2	1	3
DNAH3	27	28	22	22	0	0	0	0	0	0	19	3	0	6	0	0	0	0	0	0	6	4	0	8	0	0	9
PTPRD	27	29	21	22	0	0	1	0	0	0	18	3	0	7	0	0	0	0	0	0	8	4	1	7	2	0	5
TG	27	29	24	26	0	0	1	0	0	0	21	1	0	3	1	0	0	0	0	0	8	7	2	4	1	0	5
VPS13C	27	31	23	25	0	0	0	0	0	0	20	0	0	5	4	0	0	0	0	0	4	3	0	9	1	0	10
LAMA2	26	27	21	21	0	0	1	0	0	0	16	1	0	6	3	0	0	0	0	0	5	3	1	11	1	0	5
CACNA1A	26	27	21	22	0	0	0	0	0	0	17	3	0	5	1	0	0	0	0	0	8	4	0	5	1	0	8
USP34	26	27	22	23	0	0	0	0	0	0	19	1	0	4	2	0	0	0	0	0	5	5	0	8	2	0	6
DNAH17	26	27	21	21	0	0	1	1	0	0	17	1	0	6	1	0	0	0	0	0	8	10	0	4	2	0	2
COL12A1	26	27	22	23	0	0	0	1	0	0	18	2	0	4	1	0	0	0	0	0	2	5	1	10	2	1	5
DYNC2H1	26	26	23	23	0	0	0	1	0	0	21	1	0	3	0	0	0	0	0	0	4	7	0	5	2	0	8
SCN1A	26	28	20	22	0	0	0	0	0	0	18	2	0	6	1	0	0	0	0	0	1	4	2	10	2	0	7
PIEZO2	26	26	17	17	0	0	0	1	0	0	14	1	0	9	1	0	0	0	0	0	6	4	0	7	4	0	5
BAI3	26	30	21	23	0	0	0	0	0	0	20	1	0	7	1	0	0	0	0	0	7	5	2	4	2	1	5
CACNA1C	25	26	18	18	0	0	0	0	0	0	17	0	0	8	1	0	0	0	0	0	6	5	0	5	1	0	8
MUC4	25	30	16	19	0	0	1	3	0	0	14	0	0	10	0	0	0	0	0	0	2	4	0	3	0	0	16
MYO15A	25	25	18	18	0	0	0	0	0	0	18	0	0	7	0	0	0	0	0	0	3	4	1	5	5	1	6
MYO18B	25	26	20	20	0	0	0	0	0	0	18	1	0	6	1	0	0	0	0	0	5	4	1	6	2	0	7
RUNX1T1	25	25	21	21	0	0	0	0	0	0	21	0	0	4	0	0	0	0	0	0	5	10	0	3	1	0	6
SPHKAP	25	26	19	19	0	0	0	0	0	0	17	1	0	7	1	0	0	0	0	0	6	7	1	5	2	0	4
PTPRT	25	28	17	20	0	0	0	0	0	0	17	0	0	8	1	0	0	0	0	0	3	9	0	6	1	0	6
VPS13D	25	25	16	16	0	0	1	0	0	0	13	2	0	9	0	0	0	0	0	0	5	5	3	7	0	0	5
BPTF	25	25	24	24	0	0	1	1	6	1	15	0	0	1	0	0	0	0	0	0	7	8	0	5	0	0	5
RIMS2	25	25	20	20	0	0	0	0	0	0	19	1	0	5	0	0	0	0	0	0	2	7	2	4	2	1	7
CTNNA2	25	27	24	25	0	0	0	0	1	0	22	1	0	2	0	0	0	0	0	0	8	8	0	4	0	1	4
SAMD9L	25	27	21	23	0	0	1	0	0	0	17	2	0	4	0	0	0	1	0	0	8	5	2	3	2	0	5
ATM	25	26	24	25	0	0	0	0	0	0	17	4	0	1	3	0	0	0	0	0	3	4	1	4	2	0	11
VWF	25	25	15	15	0	0	0	0	0	0	13	1	0	10	1	0	0	0	0	0	4	5	1	4	0	2	9
MYH7	25	26	20	20	0	0	0	0	0	0	18	1	0	6	1	0	0	0	0	0	7	6	0	5	2	0	5
MUC2	24	24	14	14	0	0	0	0	1	0	11	1	0	10	1	0	0	0	0	0	4	7	1	6	1	0	5
LRP1	24	24	18	18	0	0	0	2	0	0	14	2	0	6	0	0	0	0	0	0	5	5	3	8	0	1	2
NBEA	24	25	23	24	0	0	0	0	0	0	21	2	0	1	1	0	0	0	0	0	5	5	2	6	1	0	5
HRNR	24	26	16	17	0	0	1	1	0	0	14	1	0	8	0	0	0	0	0	0	8	5	1	2	3	0	5
ASXL3	24	24	16	16	0	0	0	0	0	0	12	4	0	8	0	0	0	0	0	0	7	8	1	2	2	0	4
NCOR2	24	26	22	24	0	0	2	1	0	1	18	0	0	2	0	0	0	0	0	0	4	5	1	6	1	1	6
ZNF536	24	26	19	21	0	0	0	0	0	0	19	0	0	5	0	0	0	0	0	0	6	8	0	5	1	0	4
CNTNAP2	24	26	19	20	0	0	0	0	0	0	16	2	0	6	1	0	0	0	0	0	3	7	0	9	2	1	2
CDKN2A	24	24	24	24	0	0	7	1	0	0	4	7	0	0	4	0	1	0	0	0	5	7	0	5	2	1	4
HCN1	24	25	22	23	0	0	0	0	0	0	18	2	0	2	2	0	0	0	0	0	4	5	1	6	3	1	4
DYNC1H1	24	26	14	16	0	0	0	0	0	0	12	1	0	10	1	0	0	0	0	0	5	4	0	4	2	0	9
SRCAP	24	26	20	22	0	0	2	1	0	0	13	3	0	4	1	0	0	0	0	0	5	9	0	5	0	1	4
ZNF469	24	24	19	19	0	0	0	0	0	0	19	0	0	5	0	0	0	0	0	0	4	6	0	5	3	1	5
ACACB	24	24	19	19	0	0	0	0	0	0	14	4	0	5	1	0	0	0	0	0	4	3	0	8	2	1	6
PCDH10	24	26	20	21	0	0	0	0	1	0	17	2	0	5	1	0	0	0	0	0	7	2	2	8	1	0	4
KALRN	23	24	21	22	0	0	0	0	0	0	17	3	0	2	1	0	0	1	0	0	6	2	0	8	0	0	7
HIVEP1	23	26	15	17	0	0	0	0	0	0	14	1	0	9	0	0	0	0	0	0	5	7	1	3	0	1	6
SHANK1	23	25	18	20	0	0	0	2	0	1	15	1	0	5	0	0	0	0	0	0	4	11	2	3	1	1	1
BRINP3	23	23	18	18	0	0	0	0	0	0	15	2	0	5	1	0	0	0	0	0	3	7	2	4	3	0	4
PPFIA2	23	26	20	22	0	0	1	0	0	0	17	1	0	4	2	0	0	0	0	0	4	6	2	7	1	0	3
PTPRB	23	25	20	22	0	0	0	0	0	0	17	3	0	3	0	0	0	0	0	0	6	7	0	7	2	0	1
SPEN	23	24	18	19	0	0	0	0	0	0	17	1	0	5	0	0	0	0	0	0	7	5	2	3	0	0	6
CDH23	23	24	16	16	0	0	0	0	0	0	15	0	0	8	1	0	0	0	0	0	4	4	2	9	1	0	3
DNAH10	23	29	15	18	0	0	0	0	0	0	10	2	0	9	3	0	0	0	0	0	5	4	1	3	2	0	8
MYH4	23	24	18	19	0	0	0	0	1	0	15	1	0	5	2	0	0	0	0	0	3	6	1	9	1	0	3
MYO16	23	24	17	17	0	0	1	1	0	0	14	1	0	6	0	0	0	0	0	0	6	5	1	4	2	0	5
MLLT3	23	23	4	4	0	0	0	0	0	0	4	0	0	19	0	0	0	0	0	0	6	2	0	6	0	1	8
CSMD2	23	23	18	18	0	1	1	0	0	0	15	0	0	5	1	0	0	0	0	0	4	5	2	4	1	0	7
PCDH17	23	23	15	15	0	0	0	0	0	0	15	0	0	8	0	0	0	0	0	0	5	6	1	5	4	0	2
MYH15	23	24	19	19	0	0	0	0	0	0	16	1	0	5	2	0	0	0	0	0	3	6	1	7	1	0	5
ANKRD30B	23	24	18	18	0	0	0	1	0	0	16	0	0	6	1	0	0	0	0	0	5	5	0	5	0	0	8
UNC13C	23	25	20	22	0	0	0	0	0	0	17	3	0	3	0	0	0	0	0	0	2	6	1	8	0	0	6
MYO7A	22	22	18	18	0	0	0	0	0	0	14	3	0	4	1	0	0	0	0	0	5	5	1	4	3	0	4
FRY	22	22	20	20	0	0	0	0	0	0	18	1	0	2	1	0	0	0	0	0	6	4	0	4	4	0	4
LRRC4C	22	22	16	16	0	0	0	0	0	0	15	1	0	6	0	0	0	0	0	0	6	4	1	7	1	0	3
ACAN	22	24	17	19	0	0	0	0	0	0	17	0	0	5	0	0	0	0	0	0	5	4	1	4	4	0	4
KIAA1109	22	23	18	19	0	0	0	0	0	0	13	4	0	4	1	0	0	0	0	0	2	5	1	9	2	0	3
TCHH	22	27	18	23	0	0	0	0	1	0	15	2	0	4	0	0	0	0	0	0	3	5	0	8	0	0	6
WDFY4	22	23	13	14	0	0	0	0	0	0	12	1	0	9	0	0	0	0	0	0	7	2	0	6	1	0	6
TRRAP	22	25	19	21	0	0	0	0	0	0	19	0	0	4	0	0	0	0	0	0	4	3	1	3	3	0	8
PEG3	22	24	16	16	0	0	0	0	0	0	14	2	0	7	0	0	0	0	0	0	3	7	0	8	1	1	2
MYCBP2	22	22	18	18	0	0	1	0	0	0	16	1	0	4	0	0	0	0	0	0	2	7	2	2	2	2	5
RP1L1	22	25	13	15	0	0	0	0	0	0	12	1	0	10	0	0	0	0	0	0	6	3	1	4	2	0	6
DCHS2	22	28	15	18	0	0	0	0	0	0	15	1	0	9	0	0	0	0	0	0	6	3	0	3	3	2	5
MROH2B	22	23	15	16	0	0	0	0	0	0	15	0	0	7	0	0	0	0	0	0	6	4	1	6	0	0	5
SPTBN5	22	22	16	16	0	0	0	0	0	0	13	3	0	6	0	0	0	0	0	0	4	7	0	7	1	0	3
SACS	22	22	17	17	0	0	0	0	0	0	17	0	0	5	0	0	0	0	0	0	6	5	1	2	0	0	8
DCHS1	21	23	15	17	0	1	0	0	1	0	11	3	0	6	0	0	0	0	0	0	4	8	0	4	2	1	2
SLIT2	21	22	14	15	0	0	0	0	0	0	13	1	0	7	0	0	0	0	0	0	4	7	1	4	1	0	4
ANK3	21	22	16	17	0	0	1	0	0	0	14	1	0	5	0	0	0	0	0	0	3	8	0	2	2	0	6
HERC2	21	21	18	18	0	0	0	0	0	0	16	1	0	3	1	0	0	0	0	0	6	3	0	5	0	0	7
BSN	21	21	18	18	0	0	0	0	0	0	15	2	0	3	1	0	0	0	0	0	6	2	2	7	1	0	3
MAP1A	21	22	14	14	0	0	0	0	0	0	14	0	0	8	0	0	0	0	0	0	7	3	0	6	3	0	2
MYH8	21	22	12	13	0	0	0	0	0	0	9	2	0	9	1	0	0	0	0	0	6	5	1	5	0	1	3
COL6A6	21	21	19	19	0	1	0	0	0	0	16	0	0	2	2	0	0	0	0	0	5	4	0	6	1	1	4
TNRC18	21	21	13	13	0	0	1	0	0	0	12	0	0	8	0	0	0	0	0	0	6	3	1	4	1	0	6
ADAMTS12	21	21	15	15	0	0	0	0	0	0	12	0	0	6	3	0	0	0	0	0	2	8	2	3	0	1	5
CHD7	21	21	10	10	0	0	1	0	0	0	8	1	0	11	0	0	0	0	0	0	4	6	1	4	0	0	6
PDZD2	21	22	16	17	0	0	0	0	0	0	15	1	0	5	0	0	0	0	0	0	3	7	1	4	1	0	5
PDE4DIP	21	21	17	17	0	0	0	0	0	0	16	0	0	4	1	0	0	0	0	0	7	3	0	5	0	1	5
MED12L	21	22	17	18	0	0	0	0	2	0	15	0	0	4	1	0	0	0	0	0	3	3	0	6	0	0	9
ANK2	21	23	17	19	0	0	0	0	0	0	15	1	0	4	1	0	0	0	0	0	7	4	1	4	1	1	3
HELZ2	21	22	15	16	0	0	0	1	0	0	14	0	0	6	0	0	0	0	0	0	2	6	1	5	1	0	6
CNTN6	21	22	19	20	0	0	1	0	0	0	17	1	0	2	0	0	0	0	0	0	5	2	0	7	1	0	6
FRAS1	21	21	15	15	0	0	0	0	0	0	14	0	0	6	1	0	0	0	0	0	6	7	0	3	3	0	2
LPHN3	21	23	16	17	0	0	0	0	0	0	15	1	0	5	1	0	0	0	0	0	6	6	0	6	1	0	2
TENM3	21	23	13	14	0	0	0	0	0	0	13	1	0	9	0	0	0	0	0	0	3	8	1	5	2	1	1
SDK2	20	20	14	14	0	0	0	0	0	0	13	1	0	6	0	0	0	0	0	0	5	6	0	4	0	1	4
ARID1B	20	22	12	13	0	0	1	0	5	0	6	0	0	8	0	0	0	0	0	0	5	4	0	1	1	0	9
SMARCA4	20	20	15	15	0	0	0	0	0	0	13	0	0	5	2	0	0	0	0	0	3	1	0	7	2	0	7
DNAH1	20	20	13	13	0	0	0	0	0	0	12	0	0	7	1	0	0	0	0	0	9	4	0	2	2	0	3
ANKRD11	20	20	17	17	0	0	1	1	0	0	15	0	0	3	0	0	0	0	0	0	3	5	1	5	2	0	4
VWDE	20	21	17	18	0	0	0	0	0	0	14	2	0	3	1	0	0	0	0	0	6	4	0	6	1	0	3
TACC2	20	21	13	14	0	0	0	0	1	1	11	1	0	7	0	0	0	0	0	0	6	5	0	4	1	2	2
CACNA1H	20	20	15	15	0	0	0	0	0	0	14	0	0	5	1	0	0	0	0	0	7	5	0	4	0	0	4
NALCN	20	21	18	19	0	0	1	0	0	0	15	0	0	2	2	0	0	0	0	0	3	6	1	4	1	0	5
NOTCH2	20	20	18	18	0	0	2	0	0	0	14	1	0	2	1	0	0	0	0	0	6	8	0	1	1	0	4
GOLGB1	20	21	16	17	0	0	0	0	0	0	15	1	0	4	0	0	0	0	0	0	7	5	1	1	2	1	3
PRUNE2	20	22	20	20	0	1	0	0	0	0	19	0	0	2	0	0	0	0	0	0	1	6	0	9	1	0	3
DOCK5	20	20	15	15	0	0	0	0	0	0	13	1	0	5	1	0	0	0	0	0	2	3	2	9	0	0	4
CENPF	20	21	19	20	0	0	0	0	0	0	18	1	0	1	0	0	0	0	0	0	6	5	1	2	0	1	5
MAGEC1	20	22	16	17	0	0	1	0	1	0	12	2	0	5	1	0	0	0	0	0	3	5	1	5	0	0	6
CTNND2	20	20	16	16	0	0	0	0	0	0	13	2	0	4	1	0	0	0	0	0	4	5	0	7	1	0	3
MAGEC3	20	22	18	19	0	0	0	0	0	0	17	0	0	3	2	0	0	0	0	0	8	3	1	4	1	0	3
MDGA2	20	21	14	15	0	0	0	0	0	0	13	1	0	6	1	0	0	0	0	0	4	5	0	5	0	0	6
HECTD4	20	20	12	12	0	0	0	1	0	0	10	0	0	8	1	0	0	0	0	0	3	2	0	4	2	0	9
MYH10	20	20	18	18	0	0	0	0	0	0	15	3	0	2	0	0	0	0	0	0	1	8	0	5	1	0	5
FBN1	20	21	16	17	0	0	0	0	0	0	16	0	0	4	0	0	0	0	0	0	2	6	1	4	2	0	5
COL14A1	20	20	16	16	0	0	0	0	0	0	12	2	1	4	1	0	0	0	0	0	5	8	1	2	1	0	3
MAP1B	20	21	17	17	0	0	0	0	0	0	15	2	0	4	0	0	0	0	0	0	4	1	0	5	0	0	10
AKAP13	20	20	15	15	0	0	0	0	0	0	14	0	0	5	1	0	0	0	0	0	3	5	1	4	1	0	6
DCC	20	21	15	16	0	0	0	0	0	0	12	4	0	5	0	0	0	0	0	0	5	3	1	4	0	0	7
DNHD1	19	19	11	11	0	0	0	0	0	0	11	0	0	8	0	0	0	0	0	0	6	4	1	5	0	0	3
POLQ	19	19	13	13	0	0	0	0	0	0	9	1	0	6	3	0	0	0	0	0	4	6	1	4	0	0	4
DNAH2	19	20	16	17	0	0	0	0	0	0	15	1	0	3	0	0	0	0	0	0	4	3	0	5	2	0	5
FCGBP	19	20	16	16	0	0	0	0	0	1	14	1	0	3	0	0	0	0	0	0	6	4	0	7	0	1	1
DIDO1	19	20	17	17	0	0	1	0	0	0	15	1	0	3	0	0	0	0	0	0	2	2	1	6	1	1	6
CMYA5	19	20	12	13	0	0	0	0	0	0	11	2	0	7	0	0	0	0	0	0	1	5	2	2	1	0	8
ANKRD17	19	19	18	18	0	0	0	0	1	0	17	0	0	1	0	0	0	0	0	0	3	7	0	3	3	1	2
UNC80	19	19	14	14	0	0	1	0	0	0	12	1	0	5	0	0	0	0	0	0	3	5	1	4	2	0	4
SPTBN4	19	19	17	17	0	0	0	0	0	0	15	1	0	2	1	0	0	0	0	0	1	3	0	5	1	0	9
ANO5	19	19	14	14	0	0	0	0	0	0	14	0	0	5	0	0	0	0	0	0	2	6	0	6	2	0	3
BDP1	19	19	17	17	0	0	0	0	0	0	13	4	0	2	0	0	0	0	0	0	2	5	1	5	0	1	5
SHANK2	19	21	13	13	0	0	0	0	0	0	12	0	0	8	1	0	0	0	0	0	4	4	3	4	0	0	4
AJUBA	19	19	19	19	0	1	4	5	0	0	2	5	0	0	2	0	0	0	0	0	3	6	0	6	2	0	2
COL1A2	19	20	12	13	0	0	0	1	0	0	11	0	0	7	0	0	0	0	0	0	5	7	0	5	2	0	0
MAML2	19	19	8	8	0	0	0	1	0	0	6	0	0	11	1	0	0	0	0	0	2	7	1	7	0	0	2
MYH11	19	23	14	16	0	0	0	0	0	0	11	1	0	7	2	0	0	0	0	0	4	3	2	5	1	1	3
ZNF831	19	20	14	15	0	0	0	0	0	0	14	0	0	5	0	0	0	0	0	0	4	2	1	5	1	0	6
SDK1	19	20	15	15	0	0	0	0	0	0	12	3	0	5	0	0	0	0	0	0	2	7	2	5	1	0	2
KMT2A	19	20	15	16	0	0	1	1	0	0	13	1	0	4	0	0	0	0	0	0	3	6	0	1	0	0	9
TLN1	19	19	15	15	0	0	0	0	0	0	12	1	0	4	2	0	0	0	0	0	3	3	0	5	2	0	6
LRRK2	19	19	12	12	0	0	0	0	0	0	7	3	0	7	2	0	0	0	0	0	7	2	1	3	1	1	4
NSD1	19	20	19	20	0	0	2	0	0	0	13	3	0	0	2	0	0	0	0	0	3	5	0	4	0	0	7
GREB1L	19	19	13	13	0	0	1	0	0	0	11	0	0	6	1	0	0	0	0	0	3	4	0	7	0	0	5
CDC27	19	50	11	32	0	0	1	0	0	0	7	4	0	10	0	0	0	0	0	0	6	0	0	5	2	0	6
PTPRM	19	20	15	16	0	0	0	0	0	0	14	1	0	4	1	0	0	0	0	0	2	4	1	6	1	0	5
DLC1	19	20	12	13	0	0	0	0	0	0	11	1	0	7	1	0	0	0	0	0	5	7	0	4	1	0	2
FREM2	19	19	16	16	0	0	0	0	0	0	16	0	0	3	0	0	0	0	0	0	6	4	1	0	0	1	7
SORCS1	19	20	16	16	0	0	0	0	0	0	14	1	0	3	1	0	0	0	0	0	6	7	0	2	0	0	4
JMJD1C	19	20	15	16	0	0	1	0	0	0	13	0	0	4	1	0	0	0	0	0	6	5	1	3	1	1	2
PCDHA13	18	20	13	15	0	0	0	0	0	0	12	0	0	5	1	0	0	0	0	0	3	6	0	5	2	0	2
MMP16	18	18	16	16	0	0	0	0	0	0	13	1	1	2	1	0	0	0	0	0	5	3	0	5	1	0	4
FANCM	18	20	16	17	0	0	1	0	0	0	14	1	0	3	0	0	0	0	0	0	1	7	0	6	0	0	4
PLXNB2	18	18	13	13	0	0	3	0	0	0	8	1	0	5	1	0	0	0	0	0	3	3	0	5	0	0	7
ADCY2	18	18	17	17	0	0	0	0	0	0	13	2	0	1	2	0	0	0	0	0	4	5	0	4	1	2	2
AFF3	18	18	14	14	0	0	0	1	0	0	10	2	0	4	1	0	0	0	0	0	7	4	0	3	0	0	4
ERBB4	18	19	15	16	0	0	0	0	0	0	15	0	0	3	0	0	0	0	0	0	3	4	2	6	3	0	0
DSP	18	18	13	13	0	0	0	1	1	0	10	1	0	5	0	0	0	0	0	0	4	5	1	5	1	0	2
RTL1	18	18	15	15	0	1	0	0	0	0	14	0	0	3	0	0	0	0	0	0	2	5	0	5	1	0	5
DSCAML1	18	18	13	13	0	0	0	0	0	0	12	0	0	5	1	0	0	0	0	0	2	4	2	3	1	0	6
PI4KA	18	18	11	11	0	0	0	0	0	0	7	3	0	7	1	0	0	0	0	0	4	3	0	5	1	0	5
ABCB1	18	18	13	13	0	0	0	0	0	0	11	0	0	5	2	0	0	0	0	0	2	5	2	8	0	0	1
CDH6	18	18	14	14	0	0	0	0	0	0	13	1	0	4	0	0	0	0	0	0	4	1	2	8	0	0	3
DSCAM	18	18	10	10	0	0	0	0	0	0	10	0	0	8	0	0	0	0	0	0	4	4	0	5	1	0	4
FREM3	18	18	15	15	0	0	0	0	0	0	13	1	0	3	1	0	0	0	0	0	4	7	0	2	1	0	4
CASZ1	18	18	15	15	0	0	0	0	0	0	15	0	0	3	0	0	0	0	0	0	3	3	0	4	2	1	5
OTOGL	18	19	16	16	0	0	0	0	0	0	11	2	0	3	3	0	0	0	0	0	4	4	1	4	1	0	4
DPP10	18	18	14	14	0	0	0	1	0	0	10	1	0	4	2	0	0	0	0	0	3	3	0	3	2	0	7
GOLGA3	18	19	14	15	0	0	0	1	0	0	13	0	0	4	0	0	0	0	0	0	4	4	1	4	0	1	4
SVEP1	18	19	14	14	0	0	0	0	0	0	13	0	0	5	1	0	0	0	0	0	3	6	0	4	2	0	3
NAV2	18	19	15	16	0	0	0	0	0	0	13	0	0	3	2	0	0	0	0	0	0	4	1	7	0	0	6
CNTN5	18	18	14	14	0	0	0	0	0	0	11	3	0	4	0	0	0	0	0	0	4	4	1	2	4	0	3
OTOF	18	18	13	13	0	0	0	0	0	0	8	2	0	5	3	0	0	0	0	0	6	4	0	4	1	0	3
C1orf173	18	18	13	13	0	0	1	0	0	0	10	2	0	5	0	0	0	0	0	0	3	4	0	10	1	0	0
WDR87	18	19	13	14	0	0	1	0	0	0	11	1	0	5	0	0	0	0	0	0	1	5	0	5	0	1	6
ANKRD30A	18	18	14	14	0	0	0	0	0	0	12	0	0	4	2	0	0	0	0	0	2	8	1	5	0	0	2
FLNC	18	18	13	13	0	0	1	0	0	0	12	0	0	5	0	0	0	0	0	0	1	6	2	3	0	0	6
TET2	18	20	17	18	0	0	2	2	0	0	11	2	0	2	0	0	0	0	0	0	3	7	0	3	0	0	5
ABCA4	18	18	16	16	0	0	1	0	0	0	11	2	0	2	2	0	0	0	0	0	7	3	0	3	2	0	3
NRXN1	18	18	16	16	0	0	0	0	0	0	13	2	0	2	1	0	0	0	0	0	0	6	1	6	3	1	1
PLXNA4	18	19	13	13	0	0	0	0	0	0	13	0	0	6	0	0	0	0	0	0	4	2	2	5	1	0	4
PTPRQ	18	18	15	15	0	0	0	0	0	0	13	2	0	3	0	0	0	0	0	0	3	4	0	7	0	0	4
DCAF4L2	18	18	14	14	0	0	0	0	0	0	12	2	0	4	0	0	0	0	0	0	4	5	1	2	2	1	3
SCN7A	18	19	14	15	0	0	1	0	0	0	11	0	0	4	2	0	0	0	0	0	1	5	1	4	1	0	6
CDH7	18	19	14	15	0	0	0	0	0	0	13	1	0	4	0	0	0	0	0	0	5	3	0	6	0	0	4
ASTN1	18	20	12	13	0	0	0	0	0	0	11	2	0	6	0	0	0	0	0	0	4	2	1	5	3	0	3
HECW1	18	19	14	15	0	0	0	0	0	0	12	2	0	4	0	0	0	0	0	0	4	7	0	5	1	0	1
TRIO	18	18	13	13	0	0	0	0	0	0	12	0	0	5	1	0	0	0	0	0	5	2	1	3	2	0	5
DIAPH2	18	20	12	13	0	0	0	0	0	0	10	2	0	6	0	0	0	0	0	0	3	2	0	6	2	0	5
UNC79	18	18	17	17	0	0	1	0	0	0	15	1	0	1	0	0	0	0	0	0	4	2	1	5	3	0	3
DYSF	18	19	11	11	0	0	0	0	0	0	11	0	0	7	0	0	0	0	0	0	5	4	0	4	0	0	5
CPAMD8	18	18	15	15	0	0	0	0	0	0	13	2	0	3	0	0	0	0	0	0	4	2	0	5	0	1	6
PCDH11X	18	18	14	14	0	0	1	0	0	0	13	0	0	4	0	0	0	0	0	0	7	0	1	4	0	0	6
ABCC9	18	18	15	15	0	0	0	0	0	0	13	1	0	3	1	0	0	0	0	0	3	9	0	0	0	1	5
CPS1	18	18	17	17	0	0	0	0	0	0	15	2	0	1	0	0	0	0	0	0	2	6	0	4	3	0	3
NRXN3	18	19	16	17	0	0	1	0	0	0	14	2	0	2	0	0	0	0	0	0	2	3	0	8	0	0	5
ROS1	18	19	14	15	0	0	0	0	0	0	14	0	0	4	1	0	0	0	0	0	4	5	0	3	1	0	5
REV3L	18	20	14	16	0	0	0	1	0	0	13	1	0	4	0	0	0	0	0	0	2	2	0	9	0	1	4
MEGF8	18	18	15	15	0	0	1	0	1	0	13	0	0	3	0	0	0	0	0	0	2	2	1	6	2	0	5
CDH9	18	20	14	16	0	0	0	0	0	0	11	1	0	4	3	0	0	0	0	0	2	5	0	6	2	0	3
CELSR1	18	19	10	11	0	0	1	1	0	0	8	0	0	8	0	0	0	0	0	0	3	8	0	4	0	0	3
ST18	18	18	13	13	0	0	0	2	0	0	10	0	0	5	1	0	0	0	0	0	0	5	1	5	0	1	6
CHD9	17	17	15	15	0	0	0	0	1	0	13	1	0	2	0	0	0	0	0	0	4	4	1	5	0	0	3
COL24A1	17	17	13	13	0	0	0	0	0	0	10	1	0	4	2	0	0	0	0	0	7	4	1	1	1	0	3
WDR17	17	20	14	17	0	0	1	0	0	0	13	1	0	3	0	0	0	0	0	0	3	4	0	4	2	0	4
ADAMTS20	17	18	17	18	0	1	0	1	0	0	12	2	0	0	1	0	0	0	0	0	4	3	0	5	1	0	4
BRINP1	17	17	14	14	0	0	0	0	0	0	13	1	0	3	0	0	0	0	0	0	2	5	0	3	1	0	6
SPAG17	17	17	14	14	0	0	2	1	0	0	8	1	0	3	2	0	0	0	0	0	1	3	2	3	1	0	7
EPHA3	17	17	15	15	0	0	0	0	0	0	14	0	0	2	1	0	0	0	0	0	5	4	0	3	1	0	4
AKAP9	17	18	13	14	0	0	0	0	0	0	12	1	0	4	1	0	0	0	0	0	4	4	1	2	1	0	5
MAP2	17	18	13	14	0	0	0	0	1	0	11	1	0	4	0	0	0	0	0	0	3	2	1	4	1	0	6
TNRC6C	17	18	14	14	0	0	0	0	0	0	10	1	0	4	3	0	0	0	0	0	1	4	6	2	0	1	3
CDH12	17	17	17	17	0	0	0	0	0	0	14	2	0	0	1	0	0	0	0	0	2	1	1	8	2	0	3
PLCE1	17	17	8	8	0	0	0	0	0	0	8	0	0	9	0	0	0	0	0	0	2	5	1	1	4	0	4
SON	17	18	13	14	0	0	0	0	0	0	13	0	0	4	0	0	0	0	0	0	8	2	1	2	0	0	4
NCOA3	17	17	11	11	0	0	1	0	0	0	8	1	0	6	1	0	0	0	0	0	4	6	0	4	0	0	3
IGFN1	17	20	12	14	0	0	0	0	0	0	11	1	0	6	0	0	0	0	0	0	4	6	0	1	3	0	3
ADGB	17	19	16	17	0	0	0	0	0	0	14	1	0	2	1	0	0	0	0	0	6	3	2	4	1	0	1
SETD1B	17	17	13	13	0	0	0	1	0	0	12	0	0	4	0	0	0	0	0	0	6	4	0	2	2	0	3
IGF2R	17	17	15	15	0	0	0	0	0	0	13	2	0	2	0	0	0	0	0	0	3	5	0	2	1	0	6
CARD11	17	18	14	15	0	0	0	0	1	0	12	1	0	3	0	0	0	0	0	0	4	6	0	2	1	0	4
CNTNAP4	17	17	11	11	0	0	0	0	0	0	10	1	0	6	0	0	0	0	0	0	4	5	0	4	2	0	2
ASPM	17	18	13	14	0	0	0	0	0	0	12	2	0	4	0	0	0	0	0	0	3	6	1	2	1	0	4
PLXNA2	17	17	10	10	0	0	0	0	0	0	9	0	0	7	1	0	0	0	0	0	2	3	0	0	2	0	10
MGA	17	23	12	18	0	0	1	0	0	0	10	2	0	5	1	0	0	0	0	0	4	1	0	3	1	0	8
MROH9	17	17	15	15	0	0	0	1	0	0	12	2	0	2	0	0	0	0	0	0	2	3	0	5	0	0	7
CDC42BPB	17	17	12	12	0	0	0	0	0	0	10	1	0	5	1	0	0	0	0	0	4	4	0	6	0	0	3
ZBTB20	17	17	9	9	0	0	0	0	0	0	9	0	0	8	0	0	0	0	0	0	7	4	0	3	1	0	2
CEP164	17	17	11	11	0	0	1	0	1	0	6	2	0	6	1	0	0	0	0	0	4	2	1	3	1	0	6
FER1L6	17	17	14	14	0	0	0	0	0	0	14	0	0	3	0	0	0	0	0	0	4	5	0	3	2	0	3
BRCA2	17	17	17	17	0	0	0	0	0	0	15	2	0	0	0	0	0	0	0	0	3	5	0	5	1	1	2
ALMS1	17	18	13	14	0	0	0	0	0	0	13	0	0	4	0	0	0	0	0	0	3	3	0	6	1	0	4
TMEM132D	17	18	11	11	0	0	0	0	0	0	9	1	0	6	1	0	0	0	0	0	2	5	1	5	1	0	3
KIF26B	17	20	15	18	0	0	1	1	0	0	15	0	0	2	0	0	0	0	0	0	3	2	0	4	1	0	7
CNGB3	17	17	10	10	0	0	0	0	0	0	10	0	0	7	0	0	0	0	0	0	4	4	0	4	0	1	4
GPR112	17	18	13	14	0	0	0	1	0	0	10	2	0	4	1	0	0	0	0	0	4	2	2	3	1	0	5
HEATR1	17	17	13	13	0	0	0	0	0	0	13	0	0	4	0	0	0	0	0	0	3	3	1	5	0	0	5
HTT	17	17	16	16	0	0	0	0	0	0	13	2	0	1	1	0	0	0	0	0	4	3	1	2	1	0	6
ABCA12	17	17	12	12	0	0	0	0	0	0	9	2	0	5	1	0	0	0	0	0	3	6	1	3	2	0	2
MYLK	17	18	15	16	0	0	0	0	0	0	14	0	0	2	1	0	0	0	0	0	5	4	0	1	0	0	7
BOD1L1	17	17	14	14	0	0	0	0	0	0	14	0	0	3	0	0	0	0	0	0	5	3	0	3	1	0	5
CACNA1B	17	18	12	13	0	0	1	0	0	0	9	1	0	5	1	0	0	0	0	0	3	4	1	4	1	1	3
ZNF292	17	18	16	16	0	0	1	0	0	0	14	1	0	2	0	0	0	0	0	0	4	3	0	3	0	0	7
XIRP2	17	17	15	15	0	0	0	0	0	0	14	0	0	2	1	0	0	0	0	0	3	4	0	1	1	0	8
RTN1	16	16	12	12	0	0	0	0	0	0	11	1	0	4	0	0	0	0	0	0	4	3	0	1	1	0	7
LAMB4	16	17	13	13	0	0	0	0	0	0	12	0	0	4	1	0	0	0	0	0	3	4	1	5	1	0	2
CELSR3	16	18	14	15	0	0	0	0	0	0	11	2	0	3	1	0	0	0	0	0	3	4	0	5	1	0	3
MAST4	16	20	12	13	0	0	0	0	0	0	10	2	0	4	0	0	0	0	0	0	5	2	1	4	2	0	2
SLC12A7	16	16	7	7	0	0	0	0	0	0	7	0	0	9	0	0	0	0	0	0	3	4	0	2	2	0	5
TET1	16	16	10	10	0	0	1	0	1	0	7	1	0	6	0	0	0	0	0	0	2	3	1	6	2	1	1
TPR	16	17	12	12	0	0	0	0	0	0	10	1	0	4	1	0	0	0	0	0	1	6	1	5	0	0	3
NBEAL1	16	16	12	12	0	0	0	0	0	0	12	0	0	4	0	0	0	0	0	0	4	4	0	1	2	0	5
UBR5	16	19	13	16	0	0	1	0	0	0	10	2	0	3	0	0	0	0	0	0	4	3	0	5	2	1	1
ITGA2B	16	16	12	12	0	0	0	0	0	0	9	3	0	4	0	0	0	0	0	0	6	3	1	3	0	0	3
COL4A4	16	16	11	11	0	0	0	0	0	0	10	0	0	5	1	0	0	0	0	0	3	4	1	3	2	0	3
LRRC7	16	16	12	12	0	0	0	0	0	0	10	2	0	4	0	0	0	0	0	0	2	5	0	4	1	0	4
SNED1	16	16	6	6	0	0	0	0	0	0	5	1	0	10	0	0	0	0	0	0	5	4	1	2	0	0	4
ZNF208	16	16	12	12	0	0	0	0	0	0	11	1	0	4	0	0	0	0	0	0	4	0	0	6	1	0	5
TENM4	16	16	13	13	0	0	0	0	0	0	13	0	0	3	0	0	0	0	0	0	3	3	0	2	0	1	7
MXRA5	16	17	10	10	0	0	1	0	0	0	8	1	0	7	0	0	0	0	0	0	3	5	1	4	1	0	2
PLXND1	16	17	13	13	0	0	0	0	0	0	10	0	0	4	3	0	0	0	0	0	3	2	0	2	1	1	7
LCT	16	17	11	12	0	0	0	0	0	0	10	1	0	5	0	0	0	0	0	0	5	1	1	3	1	0	5
KIF16B	16	17	12	13	0	0	0	0	0	0	9	2	0	4	1	0	0	0	0	0	3	5	1	2	0	2	3
NPAP1	16	16	11	11	0	1	0	0	0	0	10	0	0	5	0	0	0	0	0	0	2	7	1	3	0	0	3
NBEAL2	16	16	13	13	0	0	0	0	0	0	10	2	0	3	1	0	0	0	0	0	3	4	0	5	0	0	4
PCNT	16	18	13	15	0	0	0	0	0	0	13	1	0	3	0	0	0	0	0	0	4	5	0	2	0	0	5
C5orf42	16	17	15	16	0	0	0	1	0	0	13	2	0	1	0	0	0	0	0	0	1	5	1	5	1	0	3
KIAA1210	16	16	14	14	0	0	0	0	0	0	13	1	0	2	0	0	0	0	0	0	1	5	0	5	1	0	4
ATP10A	16	17	12	13	0	0	0	0	0	0	12	0	0	4	0	0	0	0	0	0	3	7	0	4	0	0	2
CD93	16	17	12	13	0	0	0	1	7	0	3	1	0	4	0	0	0	0	0	0	5	1	0	6	0	0	4
ADCY1	16	16	12	12	0	0	0	1	0	0	11	0	0	4	0	0	0	0	0	0	1	4	2	5	2	0	2
SLCO1C1	16	17	16	17	0	0	0	0	0	0	14	1	0	0	1	0	0	0	0	0	2	3	2	4	1	0	4
MYT1L	16	17	10	11	0	0	0	0	0	0	10	0	0	6	0	0	0	0	0	0	4	4	2	3	0	0	3
SLITRK3	16	22	11	16	0	0	0	0	0	0	11	0	0	6	0	0	0	0	0	0	3	7	0	2	1	0	3
CEP192	16	16	15	15	0	0	0	0	0	0	14	0	0	1	1	0	0	0	0	0	0	2	2	8	1	0	3
CELSR2	16	16	10	10	0	0	0	0	0	0	9	0	0	6	1	0	0	0	0	0	2	5	0	4	0	0	5
BNC2	16	16	14	14	0	0	0	0	0	0	14	0	0	2	0	0	0	0	0	0	3	2	0	5	2	0	4
ADAMTSL1	16	18	10	11	0	0	1	0	0	0	9	0	0	6	0	0	0	0	0	0	3	6	0	2	0	0	5
UBR4	16	16	12	12	0	0	0	0	0	0	9	3	0	4	0	0	0	0	0	0	5	4	1	2	0	0	4
EPHA5	16	19	11	12	0	0	0	0	0	0	11	0	0	7	0	0	0	0	0	0	2	6	0	4	1	0	3
AIM1	16	16	11	11	0	0	0	0	0	0	10	1	0	5	0	0	0	0	0	0	6	1	1	3	0	0	5
ADCY8	16	16	15	15	0	0	0	0	0	0	15	0	0	1	0	0	0	0	0	0	2	3	1	5	0	0	5
MYO7B	16	17	12	13	0	0	0	0	0	0	10	1	0	4	1	0	0	0	0	0	2	6	0	1	1	0	6
PCDHA10	16	16	10	10	0	0	0	0	0	0	10	0	0	6	0	0	0	0	0	0	1	2	2	5	2	0	4
HIVEP2	16	17	14	15	0	0	0	1	1	0	12	0	0	2	0	0	0	0	0	0	4	5	0	1	1	1	4
PTPRO	16	16	12	12	0	0	0	0	0	0	9	0	0	4	3	0	0	0	0	0	4	1	0	3	1	0	7
GTF3C1	16	16	10	10	0	0	0	0	0	0	7	2	0	6	1	0	0	0	0	0	3	7	1	3	0	0	2
SPEF2	16	16	14	14	0	0	1	0	0	0	12	1	0	2	0	0	0	0	0	0	2	4	0	2	0	0	8
LRFN5	16	16	14	14	0	0	0	0	0	0	13	1	0	2	0	0	0	0	0	0	3	2	0	6	0	0	5
GIGYF2	16	17	15	16	0	0	0	0	2	0	9	4	0	1	0	0	0	0	0	0	3	4	0	5	1	0	3
TEP1	16	17	9	10	0	0	0	0	0	0	9	0	0	7	0	0	0	0	0	0	3	6	1	3	1	0	2
UNC5C	16	16	16	16	0	0	0	0	0	0	15	1	0	0	0	0	0	0	0	0	4	4	0	3	2	0	3
TDRD6	16	16	11	11	0	0	0	0	0	0	11	0	0	5	0	0	0	0	0	0	2	6	0	2	2	1	3
PTEN	16	17	15	16	0	0	2	0	0	0	7	5	0	1	1	0	0	0	0	0	4	2	1	3	1	0	5
FASN	16	17	10	11	0	0	0	0	0	0	9	0	0	6	1	0	0	0	0	0	1	6	2	3	0	0	4
SEMA3A	16	16	13	13	0	0	0	0	0	0	9	3	0	3	1	0	0	0	0	0	3	2	1	3	0	0	7
MYH9	16	19	12	15	0	0	1	0	0	0	9	2	0	4	1	0	0	0	0	0	6	2	0	6	1	0	1
DLG2	16	17	12	13	0	0	0	0	0	0	12	0	0	4	0	0	0	0	0	0	4	5	0	4	1	0	2
FLNA	16	16	11	11	0	0	0	0	0	0	8	2	0	5	1	0	0	0	0	0	8	1	0	3	0	1	3
CACNA1I	16	16	10	10	0	0	0	0	1	0	7	2	0	6	0	0	0	0	0	0	3	4	0	4	1	0	4
CHD8	15	16	8	9	0	0	1	0	0	0	6	2	0	7	0	0	0	0	0	0	2	1	1	2	3	0	6
CEP350	15	16	14	15	0	0	1	0	1	0	8	3	0	1	1	0	0	0	0	0	4	4	2	1	0	1	3
PLXNA1	15	16	10	10	0	0	0	0	2	0	7	1	0	6	0	0	0	0	0	0	6	3	1	1	1	1	2
GRIK2	15	15	13	13	0	0	0	0	0	0	12	1	0	2	0	0	0	0	0	0	2	4	0	5	0	0	4
WDFY3	15	16	15	15	0	0	0	0	0	0	12	1	0	1	2	0	0	0	0	0	1	5	0	3	2	1	3
NCAM2	15	16	12	13	0	0	0	0	0	1	9	2	0	3	1	0	0	0	0	0	0	2	1	6	1	0	5
SZT2	15	16	10	11	0	0	0	0	1	0	9	0	0	5	0	0	0	0	0	0	4	1	2	3	2	0	3
ZNF99	15	15	11	11	0	0	0	0	0	0	10	1	0	4	0	0	0	0	0	0	3	1	1	4	0	0	6
ACACA	15	15	12	12	0	0	0	0	0	0	12	0	0	3	0	0	0	0	0	0	4	1	1	2	0	0	7
AQR	15	15	13	13	0	1	0	0	0	0	12	0	0	2	0	0	0	0	0	0	3	3	0	5	1	0	3
MYH14	15	16	15	16	0	0	1	0	0	0	11	3	0	0	0	0	0	0	0	0	3	3	0	2	1	1	5
SPTB	15	15	12	12	0	0	0	0	0	0	10	2	0	3	0	0	0	0	0	0	3	3	1	7	0	1	0
CACNA1S	15	15	10	10	0	0	0	0	0	0	8	0	0	5	2	0	0	0	0	0	1	7	0	5	0	0	2
STARD9	15	16	14	15	0	0	1	0	0	0	13	0	0	1	0	0	0	0	0	0	1	4	0	5	1	1	3
PCSK5	15	16	12	13	0	0	1	2	0	0	10	0	0	3	0	0	0	0	0	0	3	5	1	2	1	0	3
TNR	15	15	8	8	0	0	0	0	0	0	7	0	0	7	1	0	0	0	0	0	5	4	0	2	1	0	3
RASGRF1	15	16	12	13	0	0	0	0	0	0	10	2	0	3	0	0	0	0	0	0	3	3	0	5	1	0	3
NLRP5	15	15	9	9	0	0	0	0	0	0	8	1	0	6	0	0	0	0	0	0	3	3	1	6	0	0	2
FOCAD	15	15	12	12	0	0	0	0	0	0	11	1	0	3	0	0	0	0	0	0	3	3	1	5	0	0	3
MTUS2	15	15	11	11	0	0	0	0	0	0	10	1	0	4	0	0	0	0	0	0	3	4	0	2	0	0	6
TLN2	15	16	11	12	0	0	0	0	0	0	9	1	0	4	1	0	0	0	0	0	4	2	0	2	3	0	4
ABCA9	15	16	12	13	0	0	0	0	0	0	12	0	0	3	0	0	0	0	0	0	1	5	1	3	2	1	2
ABCA2	15	15	11	11	0	0	0	0	0	0	10	1	0	4	0	0	0	0	0	0	1	6	0	3	1	1	3
DNAH14	15	15	13	13	0	0	1	0	0	0	11	1	0	2	0	0	0	0	0	0	6	1	0	4	1	0	3
NLRP3	15	15	11	11	0	0	0	0	0	0	10	0	0	4	1	0	0	0	0	0	2	5	0	6	1	0	1
ASCC3	15	15	12	12	0	0	0	0	0	0	10	0	0	3	2	0	0	0	0	0	3	7	0	3	1	0	1
MYOF	15	15	13	13	0	0	0	0	0	0	9	1	0	2	3	0	0	0	0	0	7	2	1	1	0	0	4
ANO1	15	15	13	13	0	0	0	0	0	0	12	0	0	2	1	0	0	0	0	0	4	2	0	5	2	0	2
THSD7B	15	15	12	12	0	0	0	0	0	0	9	3	0	3	0	0	0	0	0	0	3	3	0	5	0	0	4
GPR37	15	15	8	8	0	0	0	0	0	0	8	0	0	7	0	0	0	0	0	0	4	4	2	3	1	1	0
SYCP2	15	15	13	13	0	0	1	0	0	0	9	0	0	2	2	0	0	1	0	0	1	5	1	4	0	0	4
CEP152	15	15	11	11	0	0	1	0	0	0	8	1	0	4	1	0	0	0	0	0	0	3	1	4	1	0	6
DCAF12L1	15	15	10	10	0	0	0	0	0	0	10	0	0	5	0	0	0	0	0	0	6	2	0	2	1	0	4
SCN5A	15	16	14	15	0	0	0	0	0	0	14	0	0	1	0	0	0	0	0	0	6	3	1	4	0	0	1
TNS3	15	16	11	11	0	0	0	0	0	0	8	2	0	5	1	0	0	0	0	0	5	3	1	2	0	1	3
IGSF3	15	20	12	16	0	0	0	0	0	0	11	2	0	4	0	0	0	0	0	0	2	2	0	3	4	1	3
TRPM6	15	15	14	14	0	0	0	0	0	0	12	1	0	1	1	0	0	0	0	0	1	2	1	4	2	0	5
GPR158	15	19	10	14	0	0	1	0	0	0	10	1	0	5	0	0	0	0	0	0	5	2	0	3	1	0	4
CDH11	15	15	12	12	0	0	0	0	0	0	11	0	0	3	1	0	0	0	0	0	4	3	0	4	0	0	4
GRIN2A	15	17	14	16	0	0	0	0	0	0	13	1	0	1	0	0	0	0	0	0	6	5	0	3	1	0	0
DCDC1	15	17	13	15	0	0	0	0	0	0	10	3	0	2	1	0	0	0	0	0	4	1	0	4	1	1	4
GRM3	15	15	14	14	0	0	0	0	0	0	14	0	0	1	0	0	0	0	0	0	2	4	1	4	0	0	4
STAG1	15	15	11	11	0	0	0	1	0	0	7	3	0	4	0	0	0	0	0	0	3	5	0	3	0	0	4
TBC1D32	15	15	14	14	0	0	0	0	0	0	13	1	0	1	0	0	0	0	0	0	4	4	0	2	0	0	5
KCNQ3	15	16	10	11	0	0	0	0	0	1	8	1	0	5	0	0	0	0	0	0	4	4	0	3	0	0	4
SHPRH	15	15	12	12	0	0	1	0	0	0	8	1	0	3	2	0	0	0	0	0	2	4	0	3	1	0	5
SFMBT2	15	16	12	12	0	0	0	0	0	0	7	3	0	4	2	0	0	0	0	0	5	5	0	2	0	1	2
PKD1L1	15	15	10	10	0	0	0	2	0	0	8	0	0	5	0	0	0	0	0	0	5	1	0	5	0	0	4
NLGN1	15	16	13	14	0	0	0	0	0	0	13	0	0	2	0	0	0	0	0	0	3	5	1	3	0	0	3
CFTR	15	15	14	14	0	0	0	1	0	0	10	3	0	1	0	0	0	0	0	0	2	2	0	5	0	1	5
TLR4	15	16	13	13	0	0	1	1	0	0	10	1	0	3	0	0	0	0	0	0	3	5	0	4	0	1	2
DAPK1	15	19	11	13	0	0	1	0	0	0	9	1	0	5	1	0	0	0	0	0	4	4	0	2	2	0	3
ZZEF1	15	17	13	14	0	0	1	0	0	0	12	0	0	3	1	0	0	0	0	0	4	4	0	1	2	1	3
FSHR	15	15	11	11	0	0	0	0	0	0	9	0	0	4	2	0	0	0	0	0	6	8	0	0	0	0	1
PCDHA7	15	15	10	10	0	0	0	0	0	0	10	0	0	5	0	0	0	0	0	0	1	4	0	4	0	0	6
SORCS3	15	15	14	14	0	0	0	0	0	0	13	0	0	1	1	0	0	0	0	0	3	2	1	5	2	0	2
NCOA2	15	15	12	12	0	0	0	0	0	0	12	0	0	3	0	0	0	0	0	0	2	3	1	5	1	0	3
KCNH7	15	15	12	12	0	0	0	0	0	0	11	0	0	3	1	0	0	0	0	0	4	6	0	2	0	0	3
SLCO5A1	15	15	9	9	0	0	0	0	0	0	8	1	0	6	0	0	0	0	0	0	4	6	2	2	1	0	0
CACNA1G	15	16	10	10	0	0	1	0	0	0	9	0	0	6	0	0	0	0	0	0	6	4	0	1	1	1	2
SETD2	15	15	15	15	0	0	1	0	0	0	14	0	0	0	0	0	0	0	0	0	3	3	0	4	0	0	5
PAPPA	15	17	10	12	0	0	0	1	0	0	9	1	0	5	0	0	0	0	0	0	1	4	1	5	1	0	3
MTOR	15	16	12	12	0	0	0	0	0	0	11	0	0	4	1	0	0	0	0	0	2	3	2	2	1	0	5
TENM1	15	15	10	10	0	0	0	0	0	0	9	0	0	5	1	0	0	0	0	0	3	3	2	5	0	0	2
LYST	15	15	12	12	0	0	1	0	0	0	10	1	0	3	0	0	0	0	0	0	2	3	1	4	1	0	4
ZNF521	15	16	13	14	0	0	0	0	0	0	13	0	0	2	0	0	0	0	0	0	3	2	0	4	2	0	4
MAGI2	15	15	12	12	0	0	0	0	0	0	12	0	0	3	0	0	0	0	0	0	3	6	1	1	0	0	4
SCN2A	15	15	10	10	0	0	0	0	0	0	8	1	0	5	1	0	0	0	0	0	4	3	0	2	2	1	3
KIAA1549	15	16	12	12	0	0	0	0	0	0	10	2	0	4	0	0	0	0	0	0	4	0	0	5	2	0	4
INTS1	14	15	11	12	0	0	3	0	0	0	7	0	0	3	2	0	0	0	0	0	5	5	0	4	0	0	0
COL18A1	14	14	11	11	0	0	1	0	0	0	7	2	0	3	1	0	0	0	0	0	4	3	0	3	0	0	4
ASTN2	14	15	9	9	0	0	0	0	0	0	9	0	0	6	0	0	0	0	0	0	2	4	1	4	1	0	2
GRIN3A	14	14	9	9	0	0	0	0	0	0	9	0	0	5	0	0	0	0	0	0	3	1	1	7	0	1	1
ADAM29	14	15	10	11	0	0	1	0	0	0	9	1	0	4	0	0	0	0	0	0	2	2	0	4	1	0	5
KIAA1377	14	14	12	12	0	0	1	0	0	0	9	2	0	2	0	0	0	0	0	0	6	3	0	5	0	0	0
NRG3	14	14	10	10	0	0	0	0	0	0	10	0	0	4	0	0	0	0	0	0	3	2	1	4	3	1	0
ZBBX	14	15	13	14	0	0	0	0	1	0	11	2	0	1	0	0	0	0	0	0	2	7	2	2	0	0	1
LRRIQ1	14	15	12	13	0	0	0	1	0	0	7	2	0	2	2	0	0	0	0	0	3	3	0	4	0	0	4
CHD6	14	15	9	10	0	0	0	0	0	0	9	0	0	5	0	0	0	0	0	0	3	4	0	3	2	0	2
SCN4A	14	14	9	9	0	0	0	0	0	0	9	0	0	5	0	0	0	0	0	0	3	3	1	5	0	0	2
ABCA8	14	14	11	11	0	0	0	0	0	0	10	1	0	3	0	0	0	0	0	0	3	1	1	6	0	0	3
PEAK1	14	15	12	13	0	0	0	0	0	0	12	0	0	2	0	0	0	0	0	0	2	2	0	4	1	0	5
TMEM132C	14	14	10	10	0	0	0	0	0	0	10	0	0	4	0	0	0	0	0	0	0	3	0	3	0	1	7
ANKS1B	14	14	11	11	0	0	0	1	0	0	9	0	0	3	1	0	0	0	0	0	6	2	1	2	0	0	3
PCDHA9	14	14	8	8	0	0	1	0	0	0	7	0	0	6	0	0	0	0	0	0	2	2	0	2	2	0	6
KEAP1	14	14	14	14	0	0	0	0	0	0	13	1	0	0	0	0	0	0	0	0	3	5	1	0	1	1	3
KIF26A	14	14	8	8	0	0	0	0	0	0	8	0	0	6	0	0	0	0	0	0	3	3	0	4	1	1	2
TAF1	14	14	12	12	0	0	0	0	0	0	11	1	0	2	0	0	0	0	0	0	3	3	1	2	3	0	2
TGFBR2	14	14	13	13	0	0	0	0	0	0	8	3	0	1	2	0	0	0	0	0	1	3	0	2	0	0	8
SETX	14	15	13	14	0	0	0	0	1	0	12	0	0	1	0	0	0	0	0	0	1	4	0	4	2	1	2
ITPR3	14	16	10	10	0	0	0	0	0	0	9	1	0	6	0	0	0	0	0	0	2	3	1	4	0	0	4
TECTA	14	14	13	13	0	0	1	0	0	0	12	0	0	1	0	0	0	0	0	0	2	3	1	3	1	0	4
BCLAF1	14	14	9	9	0	0	1	0	0	0	8	0	0	5	0	0	0	0	0	0	2	3	0	6	0	0	3
PPP1R9A	14	15	13	14	0	0	0	0	0	0	12	1	0	1	1	0	0	0	0	0	4	2	0	4	1	0	3
NIPBL	14	14	14	14	0	0	0	0	1	0	9	2	0	0	1	0	0	1	0	0	2	4	0	2	1	0	5
FN1	14	15	11	11	0	0	0	0	0	0	11	0	0	4	0	0	0	0	0	0	1	5	1	4	0	0	3
TRIP11	14	14	13	13	0	0	0	1	0	0	11	0	0	1	1	0	0	0	0	0	4	1	0	4	1	0	4
ZNF423	14	14	8	8	0	0	0	0	0	0	6	1	0	6	1	0	0	0	0	0	2	5	0	4	0	1	2
F5	14	14	11	11	0	0	0	0	0	0	9	2	0	3	0	0	0	0	0	0	5	3	0	2	1	0	3
NRK	14	14	14	14	0	0	0	0	0	0	12	2	0	0	0	0	0	0	0	0	1	4	0	5	2	0	2
LEPREL1	14	14	13	13	1	0	0	0	0	0	12	0	0	1	0	0	0	0	0	0	1	8	0	3	1	0	1
COBLL1	14	14	13	13	0	0	1	0	0	0	11	1	0	1	0	0	0	0	0	0	4	4	0	1	0	0	5
ALPK3	14	14	13	13	0	0	0	0	0	0	12	0	0	1	1	0	0	0	0	0	1	2	1	4	1	1	4
IQUB	14	14	11	11	0	0	0	0	0	0	7	2	0	3	2	0	0	0	0	0	4	3	2	2	1	0	2
TECPR2	14	14	12	12	0	0	0	0	0	0	11	0	0	2	1	0	0	0	0	0	4	3	1	4	0	0	2
PSME4	14	15	12	13	0	0	0	0	0	0	11	0	0	2	1	0	0	0	0	0	2	2	1	2	3	0	4
ZC3H13	14	14	13	13	0	0	2	0	0	0	9	2	0	1	0	0	0	0	0	0	4	1	0	3	1	0	5
SKIDA1	14	14	8	8	0	0	0	0	2	1	5	0	0	6	0	0	0	0	0	0	3	0	0	3	1	0	7
NLRP14	14	14	11	11	0	0	1	0	0	0	10	0	0	3	0	0	0	0	0	0	1	3	0	5	1	0	4
ABCA3	14	15	8	8	0	0	0	0	0	0	8	0	0	6	0	0	0	0	0	0	4	4	1	3	1	0	1
CPXM2	14	14	12	12	0	0	1	0	0	0	11	0	0	2	0	0	0	0	0	0	8	0	0	2	2	0	2
KNDC1	14	14	11	11	0	0	0	0	0	0	10	0	0	3	1	0	0	0	0	0	4	3	0	2	2	1	2
GEN1	14	15	11	12	0	0	1	0	0	0	9	0	0	3	1	0	0	0	0	0	3	2	0	5	2	0	2
MYH6	14	14	12	12	0	0	0	0	0	0	12	0	0	2	0	0	0	0	0	0	3	1	1	4	1	0	4
NF1	14	14	11	11	0	0	0	0	0	0	7	2	0	3	2	0	0	0	0	0	3	6	1	1	0	0	3
CUL3	14	14	14	14	0	0	2	0	0	0	8	2	0	0	2	0	0	0	0	0	2	3	1	3	1	1	3
MORC1	14	14	12	12	0	0	0	0	0	0	9	1	0	2	2	0	0	0	0	0	3	4	0	2	1	1	3
LAMA3	14	15	10	10	0	0	0	0	0	0	8	2	0	5	0	0	0	0	0	0	2	4	2	3	0	0	3
CEP290	14	16	12	14	0	0	1	0	0	0	9	3	0	2	0	0	0	0	0	0	2	3	0	2	0	0	7
WDR33	14	14	12	12	0	0	0	0	0	0	10	2	0	2	0	0	0	0	0	0	2	6	0	2	0	1	3
MECOM	14	14	11	11	0	0	1	0	0	0	8	0	0	3	2	0	0	0	0	0	2	5	1	3	0	0	3
SCAF1	14	15	12	13	0	0	1	0	4	0	7	0	0	2	0	0	0	0	0	0	3	2	0	3	3	0	3
CRB1	14	16	11	13	0	0	0	0	0	0	10	0	0	3	2	0	0	0	0	0	4	1	1	4	0	0	4
TNIK	14	16	11	12	0	0	1	0	0	0	9	1	0	4	0	0	0	0	0	0	3	4	1	4	1	0	1
LEPR	14	14	10	10	0	0	0	0	0	0	8	2	0	4	0	0	0	0	0	0	1	4	0	5	0	0	4
ADAMTS19	14	15	9	10	0	0	1	0	0	0	6	2	0	5	0	0	0	0	0	0	2	2	0	4	2	0	4
KIF21A	14	15	12	13	0	0	0	1	0	0	8	0	0	2	3	0	0	0	0	0	1	4	0	5	0	0	4
GRIN2B	14	14	8	8	0	0	0	0	0	0	6	2	0	6	0	0	0	0	0	0	3	1	1	6	0	1	2
ITPR2	14	15	11	12	0	0	0	0	0	0	9	2	0	3	0	0	0	0	0	0	2	0	1	5	1	1	4
PIEZO1	14	14	11	11	0	0	0	0	0	0	11	0	0	3	0	0	0	0	0	0	3	4	0	5	0	0	2
SLITRK5	14	15	12	13	0	0	0	0	1	0	10	1	0	2	0	0	0	0	0	0	0	6	1	3	0	1	3
DSEL	14	15	12	13	0	0	1	0	0	0	11	0	0	2	0	0	0	0	0	0	4	3	0	1	1	0	5
PCNXL2	14	15	11	12	0	0	0	0	0	0	8	1	0	3	2	0	0	0	0	0	2	4	0	5	1	1	1
C6	14	14	12	12	0	0	0	0	0	0	10	2	0	2	0	0	0	0	0	0	4	0	3	3	0	0	4
LTBP1	14	15	12	13	0	0	0	0	0	0	10	0	0	2	2	0	0	0	0	0	1	4	1	1	3	0	4
MYH2	14	14	11	11	0	0	0	1	0	0	7	2	0	3	1	0	0	0	0	0	4	0	0	3	0	0	7
TIAM1	14	14	11	11	0	0	0	0	1	0	9	1	0	3	0	0	0	0	0	0	3	5	0	3	0	0	3
SMG1	14	14	14	14	0	0	0	0	1	0	13	0	0	0	0	0	0	0	0	0	5	2	0	2	0	0	5
KIAA0556	14	14	11	11	0	0	0	0	0	0	10	0	0	3	1	0	0	0	0	0	2	3	0	8	1	0	0
PTPRF	14	14	6	6	0	0	0	0	1	0	5	0	0	8	0	0	0	0	0	0	1	3	0	2	3	2	3
MUC6	14	14	9	9	0	0	0	0	0	0	9	0	0	5	0	0	0	0	0	0	3	4	0	4	0	0	3
C10orf71	14	16	13	14	0	0	0	0	0	0	11	2	0	2	0	0	0	0	0	0	6	5	1	1	1	0	0
OTOG	14	14	9	9	0	0	0	0	0	0	8	1	0	5	0	0	0	0	0	0	1	4	1	1	2	0	5
EPHB4	14	14	12	12	0	0	0	0	0	0	11	0	0	2	1	0	0	0	0	0	3	2	0	6	0	0	3
BRWD1	14	14	11	11	0	0	0	0	0	0	11	0	0	3	0	0	0	0	0	0	3	5	0	2	2	0	2
ZFAT	14	14	9	9	0	0	0	0	0	0	9	0	0	5	0	0	0	0	0	0	4	4	1	1	1	0	3
SLC6A3	14	16	10	11	0	0	0	0	0	0	10	0	0	5	0	0	0	0	0	0	4	4	0	2	0	0	4
NBAS	14	15	12	13	0	0	0	0	0	0	9	2	0	2	1	0	0	0	0	0	2	4	1	5	0	0	2
MYT1	14	15	8	9	0	0	0	0	3	0	5	1	0	6	0	0	0	0	0	0	5	3	0	3	0	0	3
CTNNA3	14	15	13	13	0	0	0	0	0	0	12	1	0	2	0	0	0	0	0	0	4	4	1	2	0	0	3
KDR	14	15	11	11	0	0	0	0	0	0	11	0	0	4	0	0	0	0	0	0	3	3	2	3	0	0	3
OR4K1	14	14	11	11	0	0	0	0	0	0	10	1	0	3	0	0	0	0	0	0	2	4	0	3	0	0	5
TNC	14	14	9	9	0	0	1	0	0	0	8	0	0	5	0	0	0	0	0	0	2	4	1	3	0	0	4
DOCK9	14	15	11	11	0	0	0	0	0	0	8	2	0	4	1	0	0	0	0	0	3	4	0	1	3	0	3
NCKAP5	14	16	13	14	0	0	0	0	0	0	13	0	0	2	0	0	0	0	0	0	4	3	0	2	0	1	4
DOCK10	14	14	12	12	0	0	0	1	0	0	10	0	0	2	1	0	0	0	0	0	4	2	0	1	0	0	7
TUBGCP6	14	15	10	11	0	0	0	0	1	0	8	1	0	4	0	0	0	0	0	0	3	5	1	5	0	0	0
DNAJC13	14	14	12	12	0	0	0	0	0	0	9	2	0	2	1	0	0	0	0	0	5	3	0	3	0	0	3
ZEB1	13	16	9	12	0	0	0	0	0	0	8	1	0	4	0	0	0	0	0	0	1	2	1	1	2	0	6
BRCA1	13	13	10	10	0	0	0	1	0	0	9	0	0	3	0	0	0	0	0	0	1	3	1	1	3	1	3
KIAA0100	13	14	6	7	0	0	0	0	0	0	6	0	0	7	0	0	0	0	0	0	5	3	0	3	0	0	2
CAMTA1	13	15	9	11	0	0	0	0	0	0	7	2	0	4	0	0	0	0	0	0	4	2	1	2	1	0	3
CNTN2	13	13	6	6	0	0	0	0	0	0	6	0	0	7	0	0	0	0	0	0	3	2	0	5	0	0	3
SCN11A	13	14	10	11	1	0	0	0	0	0	9	0	0	3	0	0	0	0	0	0	3	1	2	1	3	0	3
CADPS2	13	13	11	11	0	0	0	0	0	0	9	1	0	2	1	0	0	0	0	0	4	4	0	4	1	0	0
PREX2	13	13	12	12	0	0	0	0	0	0	11	1	0	1	0	0	0	0	0	0	2	4	0	5	0	0	2
AMER3	13	14	10	11	0	0	1	0	0	0	9	0	0	3	0	0	0	0	0	0	3	2	0	5	0	0	3
DPP6	13	14	11	12	0	0	0	0	0	0	10	1	0	2	0	0	0	0	0	0	3	1	0	2	1	1	5
GRID1	13	13	8	8	0	0	0	0	0	0	8	0	0	5	0	0	0	0	0	0	6	0	1	3	0	0	3
DAAM2	13	13	11	11	0	0	0	0	0	0	10	0	0	2	1	0	0	0	0	0	4	2	1	5	0	0	1
ACSS3	13	14	9	10	0	0	0	0	0	0	9	0	0	4	0	0	0	0	0	0	3	2	0	1	1	0	6
PCDH20	13	13	10	10	0	0	1	0	0	0	8	1	0	3	0	0	0	0	0	0	4	3	1	2	1	0	2
NETO1	13	13	9	9	0	1	0	0	0	0	5	2	0	4	1	0	0	0	0	0	5	5	0	3	0	0	0
CAMSAP2	13	13	10	10	0	0	0	0	0	0	10	0	0	3	0	0	0	0	0	0	2	2	0	3	2	1	3
ATRNL1	13	13	13	13	0	1	1	0	0	0	8	3	0	0	0	0	0	0	0	0	3	1	2	2	0	0	5
NLRP12	13	13	9	9	0	0	0	0	0	0	8	0	0	4	1	0	0	0	0	0	2	3	0	5	1	0	2
ZNF804A	13	14	12	13	0	0	0	1	0	0	11	0	0	1	0	0	0	0	0	0	2	3	0	4	1	0	3
NRXN2	13	13	10	10	0	0	0	0	0	0	6	2	0	3	2	0	0	0	0	0	3	3	0	3	2	0	2
MEF2C	13	14	10	10	1	0	0	0	0	0	8	0	0	4	1	0	0	0	0	0	1	4	1	3	1	0	3
ESPL1	13	13	10	10	0	0	1	0	0	0	6	2	0	3	1	0	0	0	0	0	2	3	0	1	1	0	6
NOS1	13	13	9	9	0	0	0	0	0	0	7	1	0	4	1	0	0	0	0	0	2	3	0	3	0	0	5
ZC3H3	13	13	7	7	0	0	0	0	0	0	7	0	0	6	0	0	0	0	0	0	3	4	0	3	0	0	3
ZNF318	13	16	11	13	0	0	0	0	0	0	10	2	0	3	0	0	0	0	0	0	3	3	1	3	1	0	2
FAM135A	13	13	10	10	0	0	0	0	0	0	9	0	0	3	1	0	0	0	0	0	2	3	1	1	0	0	6
PTCHD2	13	13	8	8	0	0	0	0	0	0	8	0	0	5	0	0	0	0	0	0	2	3	0	4	0	0	4
EGFLAM	13	13	10	10	0	0	0	0	1	0	8	0	0	3	1	0	0	0	0	0	5	3	0	3	0	0	2
EPPK1	13	14	8	9	0	0	1	0	0	0	7	0	0	5	0	0	0	0	0	0	1	7	0	2	0	0	3
MUC19	13	13	11	11	1	0	1	0	0	0	9	0	0	2	0	0	0	0	0	0	2	8	0	1	1	0	1
GPR179	13	13	9	9	0	0	0	0	0	0	9	0	0	4	0	0	0	0	0	0	3	4	0	3	0	0	3
USP31	13	13	11	11	0	0	0	0	0	0	9	0	0	2	2	0	0	0	0	0	2	4	2	1	0	0	4
C3	13	13	11	11	0	0	0	0	0	0	9	1	0	2	1	0	0	0	0	0	1	3	1	3	0	0	5
SBNO2	13	14	13	13	0	0	1	0	0	0	12	0	0	1	0	0	0	0	0	0	1	2	1	6	1	0	2
CLSTN2	13	13	11	11	0	0	0	0	0	0	9	2	0	2	0	0	0	0	0	0	5	2	0	4	0	0	2
GLI1	13	14	10	10	0	0	1	0	0	0	7	2	0	4	0	0	0	0	0	0	1	2	0	6	0	0	4
FBN3	13	13	10	10	0	0	0	0	0	0	8	2	0	3	0	0	0	0	0	0	4	2	0	2	1	0	4
DOCK4	13	13	9	9	0	0	0	0	0	0	7	1	0	4	1	0	0	0	0	0	5	3	0	2	1	0	2
NOL4	13	13	10	10	0	0	0	0	0	0	9	0	0	3	1	0	0	0	0	0	2	3	1	5	0	0	2
HDAC4	13	13	11	11	0	1	1	0	0	0	8	1	0	2	0	0	0	0	0	0	1	1	0	3	1	0	7
ZNF717	13	73	13	61	0	0	0	0	0	0	12	3	0	3	0	0	0	0	0	0	0	0	0	0	10	3	0
ADAM18	13	13	10	10	0	0	0	0	0	0	9	1	0	3	0	0	0	0	0	0	1	4	1	2	0	0	5
KIF13A	13	13	10	10	0	0	0	0	0	0	10	0	0	3	0	0	0	0	0	0	4	3	2	1	0	0	3
MKI67	13	14	9	10	0	0	0	0	0	0	8	1	0	4	0	0	0	0	0	0	3	1	1	2	1	0	5
ATP10D	13	13	9	9	0	0	0	0	0	0	7	2	0	4	0	0	0	0	0	0	0	3	1	2	1	1	5
ASXL1	13	13	9	9	0	0	1	0	0	0	7	1	0	4	0	0	0	0	0	0	1	3	0	1	1	0	7
KCND2	13	14	10	11	0	0	0	0	0	0	10	1	0	3	0	0	0	0	0	0	1	1	0	6	1	2	2
LOXHD1	13	13	10	10	0	0	0	0	0	0	7	1	0	3	2	0	0	0	0	0	3	4	0	2	1	0	3
AMOT	13	13	11	11	0	0	0	0	0	0	9	2	0	2	0	0	0	0	0	0	2	2	0	3	0	0	6
ANKS1A	13	13	11	11	0	0	0	0	0	0	10	0	0	2	1	0	0	0	0	0	4	3	0	3	0	0	3
DACH1	13	14	5	6	0	0	0	0	0	0	4	1	0	8	0	0	0	0	0	0	2	0	1	7	0	0	3
PHF3	13	13	12	12	0	0	0	0	0	0	12	0	0	1	0	0	0	0	0	0	4	5	1	2	0	0	1
GREB1	13	14	8	8	0	0	0	0	0	0	6	2	0	6	0	0	0	0	0	0	1	3	1	3	1	0	4
NDST4	13	13	11	11	0	0	0	0	0	0	8	3	0	2	0	0	0	0	0	0	1	4	0	5	0	0	3
CCDC108	13	13	10	10	0	0	0	0	0	0	9	0	0	3	1	0	0	0	0	0	5	2	0	2	1	0	3
MGAT5B	13	13	11	11	0	0	0	0	0	0	10	0	0	2	1	0	0	0	0	0	3	0	1	4	1	0	4
ABCB5	13	13	11	11	0	0	0	0	0	0	9	1	0	2	1	0	0	0	0	0	0	4	1	4	2	0	2
GLI3	13	13	9	9	0	0	0	0	0	0	7	2	0	4	0	0	0	0	0	0	2	3	0	2	1	0	5
LRP6	13	13	12	12	0	0	1	0	0	0	9	1	0	1	1	0	0	0	0	0	1	1	0	4	0	0	7
KIF2B	13	13	10	10	0	0	0	0	0	0	8	2	0	3	0	0	0	0	0	0	2	5	0	4	1	0	1
PLCB1	13	13	13	13	0	0	0	0	0	0	10	1	0	0	2	0	0	0	0	0	4	1	0	5	0	0	3
LRRK1	13	13	11	11	0	0	0	0	0	0	11	0	0	2	0	0	0	0	0	0	3	3	1	2	0	0	4
GRID2IP	13	13	9	9	0	0	0	0	0	0	9	0	0	4	0	0	0	0	0	0	2	3	1	0	2	0	5
EPG5	13	13	9	9	0	0	0	0	0	0	7	2	0	4	0	0	0	0	0	0	3	5	0	2	0	0	3
IL16	13	15	11	12	0	0	0	0	4	0	5	1	0	3	1	0	0	0	0	0	5	1	1	3	2	0	1
FREM1	13	13	9	9	0	0	0	1	0	0	7	1	0	4	0	0	0	0	0	0	5	2	0	4	0	0	2
PARD3	13	15	12	12	0	0	0	0	0	0	5	6	0	3	1	0	0	0	0	0	3	4	0	1	0	0	5
MYH7B	13	13	9	9	0	0	0	0	0	0	7	0	0	4	2	0	0	0	0	0	2	2	0	4	1	0	4
GRIA2	13	13	11	11	0	0	0	0	0	0	10	0	0	2	1	0	0	0	0	0	1	4	1	5	0	0	2
WHSC1L1	13	13	11	11	0	0	0	0	0	0	10	1	0	2	0	0	0	0	0	0	1	5	0	3	2	0	2
RTEL1	13	13	10	10	0	0	0	0	1	0	8	1	0	3	0	0	0	0	0	0	0	6	1	3	0	0	3
CATSPER1	13	15	9	9	0	0	0	0	0	0	9	0	0	6	0	0	0	0	0	0	3	5	0	1	1	0	3
LAMA1	13	14	8	8	0	0	0	0	0	0	7	0	0	5	1	0	0	0	0	0	2	5	0	5	0	0	1
SETBP1	13	13	9	9	0	0	0	1	0	0	8	0	0	4	0	0	0	0	0	0	3	3	0	2	1	0	4
UNC13A	13	13	7	7	0	0	0	0	0	0	5	1	0	6	1	0	0	0	0	0	4	1	0	5	0	0	3
TRIOBP	13	20	8	11	0	0	0	0	0	0	8	0	0	6	0	0	0	0	0	0	1	2	1	5	1	0	3
MAP3K4	13	13	11	11	0	0	0	0	1	0	8	2	0	2	0	0	0	0	0	0	3	2	1	2	0	0	5
NYAP2	13	13	8	8	0	0	0	0	0	0	8	0	0	5	0	0	0	0	0	0	5	1	1	1	0	0	5
RBM19	13	13	11	11	0	0	0	0	0	0	10	0	0	2	1	0	0	0	0	0	1	2	0	5	1	0	4
PCNX	13	14	12	12	0	0	0	0	0	0	11	0	0	2	1	0	0	0	0	0	2	3	0	5	0	0	3
WWC1	13	13	10	10	0	0	0	0	0	0	9	1	0	3	0	0	0	0	0	0	4	3	0	2	0	0	4
PRRC2C	13	13	12	12	0	0	2	0	0	0	8	2	0	1	0	0	0	0	0	0	4	2	1	1	0	1	4
ZNF335	13	13	6	6	0	0	0	0	0	0	6	0	0	7	0	0	0	0	0	0	3	3	1	2	0	0	4
DSPP	13	15	9	10	0	0	0	1	2	1	5	0	0	5	0	0	0	0	0	0	1	4	1	3	2	0	2
KIAA1324L	13	13	12	12	0	0	0	0	0	0	9	1	0	1	2	0	0	0	0	0	1	3	0	2	2	1	4
ANKFN1	13	13	9	9	0	0	0	0	0	0	7	1	0	4	1	0	0	0	0	0	0	7	0	3	0	0	3
TET3	13	13	8	8	0	0	0	0	0	0	7	1	0	5	0	0	0	0	0	0	3	2	0	4	0	0	4
EP400	13	15	9	10	0	0	0	0	0	0	5	2	0	4	2	0	0	0	0	0	4	4	0	3	0	0	2
IFT140	13	13	7	7	0	0	0	0	0	0	4	2	0	6	1	0	0	0	0	0	2	4	0	2	1	1	3
ADAMTS16	13	13	10	10	0	0	0	0	0	0	9	0	0	3	1	0	0	0	0	0	2	4	0	6	1	0	0
NPHS1	13	14	9	10	0	0	1	0	0	0	8	0	0	4	0	0	0	0	0	0	4	4	0	2	0	0	3
ALS2	13	13	13	13	0	0	0	0	0	0	12	1	0	0	0	0	0	0	0	0	2	4	0	3	1	0	3
TTC40	13	13	10	10	0	0	0	1	0	0	9	0	0	3	0	0	0	0	0	0	3	9	0	1	0	0	0
KIDINS220	13	13	12	12	0	0	0	0	0	0	8	3	0	1	1	0	0	0	0	0	2	1	0	5	0	0	5
MTMR4	13	13	11	11	0	0	0	0	0	0	11	0	0	2	0	0	0	0	0	0	1	5	1	1	0	0	5
FAM47A	13	14	11	11	0	0	0	0	0	0	11	0	0	2	0	0	0	0	0	0	2	4	1	1	4	0	1
PPRC1	13	15	10	12	0	0	0	0	1	0	8	1	0	3	0	0	0	0	0	0	2	2	1	4	1	0	3
RAB3GAP1	13	13	8	8	0	0	0	0	0	0	7	1	0	5	0	0	0	0	0	0	3	6	0	3	0	0	1
ZNF716	13	14	12	13	0	0	0	0	0	0	12	1	0	1	0	0	0	0	0	0	4	3	0	4	1	0	1
CATSPERG	13	13	11	11	0	0	0	0	0	0	10	0	0	2	1	0	0	0	0	0	7	1	0	2	0	0	3
PDS5B	13	14	12	13	0	0	0	0	0	0	10	0	0	1	3	0	0	0	0	0	3	0	0	2	0	0	8
FAM186A	13	14	7	7	0	0	0	0	0	0	6	1	0	6	0	0	0	0	0	0	3	2	0	4	1	0	3
ZFR2	13	13	9	9	0	0	0	0	0	0	9	0	0	4	0	0	0	0	0	0	4	4	0	2	2	0	1
MN1	13	14	5	5	0	0	0	0	2	0	3	0	0	8	0	0	0	0	0	0	6	5	0	1	0	0	1
FAM47C	13	14	9	10	0	0	1	0	0	0	8	0	0	4	0	0	0	0	0	0	4	2	0	5	0	0	2
DMBT1	13	13	9	9	0	0	0	0	0	0	6	3	0	4	0	0	0	0	0	0	3	2	0	4	1	0	3
TTC28	13	13	12	12	0	0	0	0	0	0	11	1	0	1	0	0	0	0	0	0	4	3	1	3	0	0	2
CAD	13	13	8	8	0	0	0	0	0	0	8	0	0	5	0	0	0	0	0	0	3	4	0	2	0	0	4
TNN	13	13	11	11	0	0	0	0	0	0	9	1	0	2	1	0	0	0	0	0	2	1	1	3	1	0	5
CUL9	13	14	10	11	0	0	0	0	0	0	9	1	0	3	0	0	0	0	0	0	1	7	0	3	2	0	0
PCDHB1	13	13	11	11	0	0	0	0	0	0	11	0	0	2	0	0	0	0	0	0	1	5	1	4	0	0	2
TLL1	13	13	10	10	0	0	0	0	0	0	10	0	0	3	0	0	0	0	0	0	2	3	0	4	0	0	4
MYO9B	12	13	7	7	0	0	0	0	0	0	6	1	0	6	0	0	0	0	0	0	2	3	0	4	0	0	3
SEL1L3	12	12	11	11	0	0	1	0	0	0	8	2	0	1	0	0	0	0	0	0	1	5	0	2	0	0	4
RICTOR	12	12	12	12	0	0	1	0	0	0	8	3	0	0	0	0	0	0	0	0	1	3	1	1	0	1	5
SLITRK4	12	12	8	8	0	0	0	0	0	0	8	0	0	4	0	0	0	0	0	0	2	0	0	5	1	0	4
KDM4B	12	12	7	7	0	0	0	0	3	0	4	0	0	5	0	0	0	0	0	0	3	2	0	4	1	0	2
CCDC129	12	12	9	9	0	0	0	0	0	0	8	0	0	3	1	0	0	0	0	0	4	3	0	3	1	0	1
CLASP1	12	12	8	8	0	1	0	0	0	0	6	0	0	4	1	0	0	0	0	0	2	3	0	6	1	0	0
SPTBN2	12	13	9	10	0	0	1	0	0	0	5	1	0	3	2	0	0	0	0	0	0	2	0	6	0	0	4
MED15	12	12	12	12	1	0	0	0	5	0	6	0	0	0	0	0	0	0	0	0	2	4	0	3	0	0	3
MT-CO1	12	12	12	12	0	0	1	0	0	0	10	1	0	0	0	0	0	0	0	0	0	0	0	1	0	0	11
TRPM3	12	12	9	9	0	0	0	0	0	0	8	0	0	3	1	0	0	0	0	0	2	4	0	1	0	0	5
HCN4	12	12	8	8	0	0	0	0	1	0	6	0	0	4	1	0	0	0	0	0	3	2	0	4	1	0	2
HELZ	12	12	10	10	0	0	1	0	0	0	8	1	0	2	0	0	0	0	0	0	1	3	1	5	0	0	2
PCDHGB3	12	15	9	11	0	0	0	0	0	0	9	0	0	4	0	0	0	0	0	0	3	2	0	6	0	0	1
TBC1D8B	12	12	11	11	0	0	0	0	0	0	9	1	0	1	1	0	0	0	0	0	5	2	0	2	2	0	1
MLLT4	12	12	10	10	0	0	0	1	2	0	7	0	0	2	0	0	0	0	0	0	2	2	1	4	1	0	2
NID1	12	12	8	8	0	0	0	0	0	0	8	0	0	4	0	0	0	0	0	0	2	2	0	4	1	0	3
PCDHA2	12	12	6	6	0	0	0	0	0	0	6	0	0	6	0	0	0	0	0	0	3	1	2	3	1	0	2
MYH3	12	12	7	7	0	0	0	0	0	0	5	1	0	5	1	0	0	0	0	0	3	1	1	2	3	0	2
ROBO1	12	12	8	8	0	0	1	1	0	0	4	1	0	4	1	0	0	0	0	0	4	3	0	1	2	0	2
RBL2	12	12	9	9	0	0	0	0	0	0	7	1	0	3	1	0	0	0	0	0	2	5	1	3	0	0	1
COL3A1	12	12	9	9	0	0	0	0	0	0	9	0	0	3	0	0	0	0	0	0	2	3	0	4	0	0	3
PHRF1	12	12	9	9	0	0	0	0	0	0	8	1	0	3	0	0	0	0	0	0	2	5	0	4	1	0	0
MYOM2	12	12	9	9	0	0	0	0	0	0	8	0	0	3	1	0	0	0	0	0	2	1	0	4	0	1	4
MYO3A	12	12	7	7	0	0	0	0	0	0	4	1	0	5	2	0	0	0	0	0	3	2	1	2	2	0	2
CLEC14A	12	12	8	8	0	0	0	0	0	0	7	1	0	4	0	0	0	0	0	0	0	4	1	4	0	0	3
SHROOM3	12	14	8	8	0	0	0	0	0	0	8	0	0	6	0	0	0	0	0	0	3	3	1	2	0	0	3
WRN	12	12	11	11	0	0	0	0	0	0	9	1	0	1	1	0	0	0	0	0	2	3	0	1	2	0	4
KIF13B	12	12	11	11	0	0	0	0	0	0	9	2	0	1	0	0	0	0	0	0	1	4	0	2	2	0	3
MCM3AP	12	12	10	10	0	0	0	0	0	0	10	0	0	2	0	0	0	0	0	0	2	1	1	4	0	0	4
GRM4	12	13	7	8	0	0	0	0	0	0	6	1	0	5	0	0	0	0	0	0	1	5	0	2	2	0	2
WNK1	12	12	11	11	0	0	0	2	0	0	9	0	0	1	0	0	0	0	0	0	0	4	0	4	0	0	4
AHNAK2	12	15	9	12	0	0	0	0	0	0	9	0	0	3	0	0	0	0	0	0	0	1	0	1	1	0	9
PCDHGA6	12	13	10	10	0	0	0	0	0	0	9	1	0	3	0	0	0	0	0	0	0	7	0	2	0	0	3
ZNF638	12	12	9	9	0	0	0	0	0	0	8	1	0	3	0	0	0	0	0	0	3	2	1	2	1	0	3
CACNA2D1	12	13	11	11	0	0	0	0	0	0	9	0	0	2	2	0	0	0	0	0	2	1	1	5	0	0	3
GNAS	12	12	12	12	0	0	0	0	0	0	12	0	0	0	0	0	0	0	0	0	0	3	1	1	0	1	6
TDRD5	12	12	7	7	0	0	0	0	0	0	6	1	0	5	0	0	0	0	0	0	1	7	0	2	1	0	1
PIK3AP1	12	14	9	10	0	0	0	0	0	0	7	1	0	4	1	0	0	0	0	0	4	3	0	3	1	0	1
ABCC11	12	12	11	11	0	0	0	0	0	0	9	1	0	1	1	0	0	0	0	0	2	2	1	3	0	1	3
TRPA1	12	12	10	10	0	0	0	0	0	0	8	1	0	2	1	0	0	0	0	0	3	4	0	4	0	0	1
ARFGEF2	12	12	6	6	0	0	0	0	0	0	6	0	0	6	0	0	0	0	0	0	1	2	1	3	1	0	4
DMXL1	12	12	10	10	0	0	0	0	0	0	7	3	0	2	0	0	0	0	0	0	1	2	1	3	1	0	4
TRPC4	12	12	11	11	0	0	0	0	0	0	10	1	0	1	0	0	0	0	0	0	0	4	1	2	1	0	4
TRANK1	12	12	8	8	0	0	0	0	0	0	8	0	0	4	0	0	0	0	0	0	2	3	0	4	0	0	3
PLCH1	12	12	9	9	0	0	0	0	0	0	7	2	0	3	0	0	0	0	0	0	2	0	0	6	2	0	2
PCDHGB7	12	12	8	8	0	0	0	0	0	0	7	1	0	4	0	0	0	0	0	0	1	3	0	3	0	0	5
MYCN	12	12	10	10	0	0	1	0	0	0	9	0	0	2	0	0	0	0	0	0	0	6	0	2	2	0	2
SLITRK2	12	12	7	7	0	0	0	0	0	0	7	0	0	5	0	0	0	0	0	0	3	3	1	1	1	0	3
GCN1L1	12	12	11	11	0	0	0	0	0	0	10	1	0	1	0	0	0	0	0	0	2	0	0	5	0	0	5
PRTG	12	14	5	5	0	0	0	0	0	0	4	1	0	9	0	0	0	0	0	0	5	3	0	3	0	0	1
ARHGAP30	12	12	10	10	0	0	0	0	1	0	8	0	0	2	1	0	0	0	0	0	5	4	0	1	1	0	1
XIRP1	12	12	8	8	0	0	1	0	1	0	5	1	0	4	0	0	0	0	0	0	4	1	0	2	1	0	4
SIPA1L2	12	12	9	9	0	0	1	0	0	0	8	0	0	3	0	0	0	0	0	0	1	2	1	4	1	0	3
SPTAN1	12	12	9	9	0	0	1	0	0	0	5	2	0	3	1	0	0	0	0	0	3	4	0	0	1	0	4
PCDHB2	12	12	9	9	0	0	0	0	0	0	9	0	0	3	0	0	0	0	0	0	0	3	0	5	0	0	4
AK9	12	13	10	11	0	0	0	0	0	0	10	0	0	2	0	0	0	0	0	0	3	2	1	2	1	0	3
ANKRD24	12	13	10	11	0	0	0	0	0	0	9	0	0	2	1	0	0	0	0	0	3	3	1	2	0	0	3
HIST1H1B	12	13	9	10	0	0	1	0	1	0	8	0	0	3	0	0	0	0	0	0	2	4	0	3	0	0	3
STXBP5L	12	12	10	10	0	0	0	0	0	0	9	1	0	2	0	0	0	0	0	0	4	0	0	2	0	0	6
PRKD1	12	13	7	7	0	0	0	0	0	0	6	1	0	6	0	0	0	0	0	0	3	1	1	3	2	0	2
ZEB2	12	12	11	11	0	0	0	0	0	0	10	1	0	1	0	0	0	0	0	0	3	2	0	4	0	0	3
LRRC16A	12	12	10	10	0	0	0	0	0	0	10	0	0	2	0	0	0	0	0	0	3	2	0	4	2	0	1
MYOM3	12	12	10	10	0	0	0	0	0	0	7	1	0	2	2	0	0	0	0	0	4	5	0	3	0	0	0
ZNF658	12	12	12	12	0	0	0	0	0	0	4	0	0	0	8	0	0	0	0	0	4	0	0	7	0	0	1
KCNMA1	12	12	11	11	0	0	0	0	3	0	8	0	0	1	0	0	0	0	0	0	5	1	0	3	0	0	3
MED13L	12	12	11	11	0	0	0	0	0	0	11	0	0	1	0	0	0	0	0	0	3	1	0	3	0	0	5
PRKCB	12	12	7	7	0	0	1	0	0	0	5	0	0	5	1	0	0	0	0	0	2	3	0	2	0	0	5
PXDN	12	13	11	12	0	0	0	0	0	0	10	1	0	1	0	0	0	0	0	0	4	3	0	3	1	0	1
SPTBN1	12	12	7	7	0	0	0	0	0	0	7	0	0	5	0	0	0	0	0	0	4	4	0	2	0	0	2
ATR	12	12	11	11	0	0	0	1	0	0	9	1	0	1	0	0	0	0	0	0	3	4	0	0	0	0	5
DPYD	12	12	10	10	0	0	1	0	0	0	6	2	0	2	1	0	0	0	0	0	2	1	0	6	0	0	3
COL7A1	12	14	10	12	0	0	0	0	1	0	8	1	0	2	2	0	0	0	0	0	2	6	0	2	0	0	2
HCFC1	12	12	11	11	0	0	0	0	0	0	10	1	0	1	0	0	0	0	0	0	5	1	0	1	0	2	3
KMT2B	12	12	8	8	0	0	1	0	0	0	6	0	0	4	1	0	0	0	0	0	0	3	0	4	0	0	5
PAM	12	13	11	12	0	0	0	0	0	0	8	0	0	1	3	0	0	0	0	0	1	3	1	3	3	0	1
GRAMD1B	12	12	8	8	0	0	0	0	0	0	7	1	0	4	0	0	0	0	0	0	1	2	0	5	2	0	2
POLR3A	12	12	8	8	0	0	0	0	0	0	8	0	0	4	0	0	0	0	0	0	0	6	1	0	1	0	4
ELFN2	12	12	9	9	0	0	0	0	0	0	9	0	0	3	0	0	0	0	0	0	5	4	0	0	0	0	3
MYO9A	12	12	10	10	0	0	0	1	0	0	8	0	0	2	0	0	0	1	0	0	3	1	1	4	1	0	2
MOV10L1	12	12	10	10	0	0	0	0	0	0	10	0	0	2	0	0	0	0	0	0	4	2	0	4	0	0	2
CNTN1	12	12	8	8	0	0	0	0	0	0	7	1	0	4	0	0	0	0	0	0	2	3	0	2	0	0	5
UBE2O	12	12	9	9	0	0	0	0	0	0	9	0	0	3	0	0	0	0	0	0	4	3	1	0	2	0	2
SLC9A4	12	12	8	8	0	0	2	0	0	0	6	0	0	4	0	0	0	0	0	0	4	0	1	2	0	0	5
KIF1A	12	12	9	9	0	0	0	0	0	0	8	1	0	3	0	0	0	0	0	0	3	5	0	2	0	0	2
ABCC8	12	13	9	9	0	0	0	0	0	0	7	2	0	4	0	0	0	0	0	0	6	1	0	2	0	0	3
FLT4	12	12	9	9	0	0	0	0	0	0	8	0	0	3	1	0	0	0	0	0	2	4	0	4	0	0	2
PKD1	12	12	8	8	0	0	0	0	0	0	7	1	0	4	0	0	0	0	0	0	4	0	1	5	0	0	2
KIAA2022	12	12	11	11	0	0	0	0	0	0	11	0	0	1	0	0	0	0	0	0	2	4	1	3	0	0	2
PTPRZ1	12	12	10	10	0	0	0	0	0	0	7	1	0	2	2	0	0	0	0	0	3	2	1	2	0	0	4
PLXNB1	12	12	10	10	0	0	1	0	0	0	8	0	1	2	0	0	0	0	0	0	4	1	0	1	3	0	3
SGIP1	12	12	11	11	0	0	0	0	1	0	9	0	0	1	1	0	0	0	0	0	0	5	0	3	1	0	3
ITGA8	12	12	7	7	0	0	1	0	0	0	4	1	0	5	1	0	0	0	0	0	1	4	0	2	0	0	5
FAM171A1	12	12	9	9	0	0	0	0	1	0	6	2	0	3	0	0	0	0	0	0	0	7	0	3	1	0	1
ZNF679	12	12	8	8	0	0	0	1	0	0	6	0	0	4	0	0	0	1	0	0	2	3	0	2	2	0	3
PLEKHG3	12	12	9	9	0	0	0	0	0	0	9	0	0	3	0	0	0	0	0	0	2	2	0	4	2	0	2
ITPR1	12	13	7	7	0	0	0	0	0	0	7	0	0	6	0	0	0	0	0	0	4	2	0	4	0	0	2
EBF1	12	12	10	10	0	0	0	0	0	0	10	0	0	2	0	0	0	0	0	0	2	0	0	5	2	0	3
TNS1	12	12	8	8	0	0	0	1	0	0	5	2	0	4	0	0	0	0	0	0	4	2	0	3	0	0	3
CCDC40	12	13	8	9	0	0	0	0	0	0	8	0	0	4	0	0	0	0	0	0	3	2	0	4	1	0	2
CACNA1D	12	12	11	11	0	0	0	0	0	0	10	1	0	1	0	0	0	0	0	0	4	4	0	3	0	0	1
TRIM67	12	12	11	11	0	0	0	0	0	0	11	0	0	1	0	0	0	0	0	0	1	6	0	3	0	0	2
MON2	12	12	10	10	0	0	0	0	0	0	9	0	0	2	1	0	0	0	0	0	4	2	0	1	2	0	3
ARHGEF17	12	12	11	11	0	0	1	0	0	0	10	0	0	1	0	0	0	0	0	0	3	4	1	0	0	0	4
ZNF462	12	12	10	10	0	0	0	0	0	0	9	1	0	2	0	0	0	0	0	0	3	2	0	3	0	0	4
PCDHA8	12	13	6	6	0	0	0	0	0	0	6	0	0	7	0	0	0	0	0	0	2	4	0	4	1	0	1
ABCA7	12	12	9	9	0	0	1	0	0	0	8	0	0	3	0	0	0	0	0	0	0	3	1	3	2	0	3
KIAA0430	12	12	8	8	0	0	0	0	0	0	7	1	0	4	0	0	0	0	0	0	1	1	0	4	0	1	5
AR	12	12	8	8	0	0	0	0	0	0	8	0	0	4	0	0	0	0	0	0	4	3	0	2	0	0	3
CEP250	12	13	10	10	0	0	0	0	0	0	8	2	0	3	0	0	0	0	0	0	3	3	0	2	0	0	4
AHDC1	12	13	10	11	0	0	0	1	1	0	6	2	0	2	0	0	0	0	0	0	3	2	0	5	0	0	2
ADAM12	12	12	9	9	0	0	0	0	0	0	8	0	0	3	1	0	0	0	0	0	1	1	0	3	2	0	5
CSPG4	12	12	7	7	0	0	0	0	0	0	7	0	0	5	0	0	0	0	0	0	1	3	0	3	0	0	5
AATK	12	12	10	10	0	0	0	0	2	0	7	1	0	2	0	0	0	0	0	0	3	1	0	5	1	1	1
PCDHGA1	12	12	6	6	0	0	0	0	0	0	6	0	0	6	0	0	0	0	0	0	2	4	0	4	1	0	1
SPG11	12	12	8	8	0	0	1	1	0	0	5	0	0	4	1	0	0	0	0	0	2	2	0	3	0	0	5
BAI1	12	12	8	8	0	0	1	0	0	0	7	0	0	4	0	0	0	0	0	0	1	2	2	3	0	0	4
BRSK1	12	14	9	10	0	0	1	0	0	0	7	1	0	4	0	0	0	0	0	0	1	2	1	2	5	0	1
TRPM2	12	12	8	8	0	0	0	0	0	0	8	0	0	4	0	0	0	0	0	0	1	4	0	4	2	1	0
CILP2	12	12	7	7	0	0	0	0	0	0	7	0	0	5	0	0	0	0	0	0	0	4	1	2	0	1	4
TRIM42	12	12	9	9	0	0	0	0	0	0	8	1	0	3	0	0	0	0	0	0	2	3	0	4	1	0	2
PITPNM2	12	12	7	7	0	0	0	0	0	0	6	0	0	5	1	0	0	0	0	0	3	3	0	3	2	0	1
EPHB1	12	12	11	11	0	0	0	0	0	0	10	1	0	1	0	0	0	0	0	0	3	2	1	2	0	1	3
ATG2A	12	12	10	10	0	0	0	0	0	0	9	1	0	2	0	0	0	0	0	0	2	2	0	6	0	1	1
CD163L1	12	12	7	7	0	0	0	0	0	0	5	1	0	5	1	0	0	0	0	0	3	4	0	2	1	0	2
MED13	12	12	11	11	0	0	0	1	0	0	9	1	0	1	0	0	0	0	0	0	3	1	1	1	1	0	5
GRM7	12	13	7	8	0	0	0	0	0	0	7	1	0	5	0	0	0	0	0	0	2	2	1	3	0	1	3
GLI2	12	12	9	9	0	0	1	0	0	0	7	1	0	3	0	0	0	0	0	0	0	5	0	5	0	0	2
PCDHGB6	12	12	11	11	0	0	0	0	0	0	11	0	0	1	0	0	0	0	0	0	2	2	2	3	0	0	3
ATP8B3	12	12	7	7	0	0	0	1	0	0	6	0	0	5	0	0	0	0	0	0	4	2	0	2	1	0	3
ZNF91	12	14	10	12	0	0	0	0	0	0	10	1	0	2	0	0	0	0	0	0	1	3	0	5	0	0	3
TEX15	12	13	10	10	0	0	0	0	0	0	9	1	0	3	0	0	0	0	0	0	4	4	0	2	0	0	2
ADAMTS18	12	12	9	9	0	0	0	0	0	0	6	1	0	3	2	0	0	0	0	0	2	3	0	3	0	1	3
KMT2E	12	13	11	12	0	0	0	0	0	0	9	0	0	1	2	0	0	0	0	0	3	2	0	3	1	1	2
SSH2	12	13	9	10	0	0	1	0	1	0	7	1	0	3	0	0	0	0	0	0	0	4	0	5	1	0	2
ALK	12	12	12	12	0	0	0	0	0	0	12	0	0	0	0	0	0	0	0	0	1	3	1	3	1	1	2
ABCA1	12	12	9	9	0	0	0	0	0	0	9	0	0	3	0	0	0	0	0	0	0	4	0	3	0	0	5
USP24	12	12	9	9	0	0	1	0	0	0	7	1	0	3	0	0	0	0	0	0	1	3	1	2	0	0	5
KCNB2	12	12	7	7	0	0	0	0	0	0	7	0	0	5	0	0	0	0	0	0	4	4	0	0	0	1	3
KIF20B	12	12	10	10	0	0	0	0	0	0	7	2	0	2	1	0	0	0	0	0	3	1	1	2	0	0	5
RBM20	12	12	11	11	0	0	0	0	0	0	7	3	0	1	1	0	0	0	0	0	3	4	1	2	1	0	1
TAF1L	12	12	9	9	0	0	0	0	0	0	9	0	0	3	0	0	0	0	0	0	3	1	2	2	1	1	2
TRERF1	12	12	9	9	0	0	0	0	0	0	8	1	0	3	0	0	0	0	0	0	2	2	0	3	0	0	5
DROSHA	12	12	10	10	0	0	0	1	0	0	8	1	0	2	0	0	0	0	0	0	2	5	1	2	0	1	1
KDM3B	12	13	11	12	0	0	0	1	0	0	10	1	0	1	0	0	0	0	0	0	2	4	0	2	0	0	4
SLC4A10	12	12	11	11	0	0	0	0	0	0	10	0	0	1	1	0	0	0	0	0	2	3	1	4	1	0	1
PTPRS	12	12	7	7	0	0	0	0	0	0	5	0	0	5	2	0	0	0	0	0	2	5	0	2	0	0	3
NIN	12	14	9	10	0	0	0	0	0	0	9	0	0	4	0	0	0	0	0	0	1	2	0	4	0	0	5
TPO	12	12	9	9	0	0	0	0	0	0	7	2	0	3	0	0	0	0	0	0	1	2	0	4	1	0	4
SEMA3D	12	13	8	9	0	0	0	1	0	0	7	0	0	4	0	0	0	0	0	0	2	3	0	3	0	0	4
ARFGEF1	12	12	10	10	0	0	0	0	0	0	9	1	0	2	0	0	0	0	0	0	1	8	0	3	0	0	0
KIAA0947	12	12	10	10	0	0	1	0	0	0	9	0	0	2	0	0	0	0	0	0	2	6	1	2	0	1	0
SALL3	12	12	11	11	0	0	1	0	0	0	9	1	0	1	0	0	0	0	0	0	0	5	1	5	0	0	1
SALL1	11	11	10	10	0	0	0	0	0	0	9	1	0	1	0	0	0	0	0	0	0	4	0	1	0	1	5
FNDC1	11	11	9	9	0	0	1	0	0	0	8	0	0	2	0	0	0	0	0	0	2	2	1	2	1	0	3
NME8	11	12	11	12	0	0	0	0	0	0	9	0	0	0	2	0	0	0	0	0	3	2	0	3	2	0	1
FSTL5	11	12	10	10	0	0	0	0	0	0	8	1	0	2	1	0	0	0	0	0	2	6	0	0	0	0	3
POLRMT	11	11	8	8	0	0	0	0	0	0	8	0	0	3	0	0	0	0	0	0	4	1	0	3	2	0	1
TANC2	11	11	9	9	0	0	0	0	0	0	9	0	0	2	0	0	0	0	0	0	3	4	0	2	0	0	2
CPD	11	11	8	8	0	0	0	1	0	0	6	1	0	3	0	0	0	0	0	0	1	1	0	3	0	1	5
TPTE2	11	11	10	10	0	0	0	0	0	0	10	0	0	1	0	0	0	0	0	0	4	0	0	5	0	0	2
NPHP3	11	11	11	11	0	0	1	1	1	0	7	1	0	0	0	0	0	0	0	0	0	4	0	2	0	0	5
CHDC2	11	11	9	9	0	0	0	0	0	0	9	0	0	2	0	0	0	0	0	0	0	3	0	5	1	0	2
EXOC4	11	11	6	6	0	0	0	0	0	0	6	0	0	5	0	0	0	0	0	0	5	3	0	2	1	0	0
PCDHB14	11	12	5	6	0	0	0	0	0	0	5	0	0	6	0	0	0	0	0	0	3	2	0	1	0	0	5
IFT172	11	12	11	11	0	0	0	0	0	0	10	1	0	1	0	0	0	0	0	0	0	5	1	2	1	0	2
KCNS2	11	11	8	8	0	0	0	0	0	0	7	1	0	3	0	0	0	0	0	0	4	4	0	0	1	0	2
ABCA6	11	11	8	8	0	0	0	1	0	0	7	0	0	3	0	0	0	0	0	0	1	3	0	4	0	0	3
MTHFD1L	11	13	10	10	0	0	0	0	0	0	9	1	0	3	0	0	0	0	0	0	2	4	0	3	0	0	2
RASA1	11	11	9	9	0	0	0	0	0	0	4	4	0	2	1	0	0	0	0	0	1	5	0	3	0	0	2
MPEG1	11	11	6	6	0	0	0	0	0	0	5	1	0	5	0	0	0	0	0	0	1	4	1	3	0	0	2
SCN10A	11	12	7	8	0	0	0	0	0	0	7	1	0	4	0	0	0	0	0	0	2	3	0	3	1	0	2
HIST1H1C	11	12	7	7	0	0	0	0	0	0	7	0	0	5	0	0	0	0	0	0	0	4	1	4	0	0	2
STAB2	11	11	8	8	0	0	0	0	0	0	7	0	0	3	1	0	0	0	0	0	1	5	0	2	0	0	3
WNK2	11	11	9	9	0	0	0	0	0	0	8	1	0	2	0	0	0	0	0	0	0	7	0	3	0	0	1
COL20A1	11	11	9	9	0	0	0	0	0	0	7	0	0	2	2	0	0	0	0	0	4	3	0	2	1	0	1
DOCK8	11	11	8	8	0	0	0	0	0	0	6	0	0	3	2	0	0	0	0	0	3	2	0	3	1	0	2
HECW2	11	11	9	9	0	0	0	0	0	0	7	1	0	2	1	0	0	0	0	0	4	2	0	1	0	1	3
DENND5B	11	12	8	8	0	0	0	0	0	0	6	2	0	4	0	0	0	0	0	0	2	5	0	3	0	0	1
KHDRBS2	11	11	8	8	0	0	0	0	0	0	8	0	0	3	0	0	0	0	0	0	2	4	1	0	1	0	3
F8	11	11	9	9	0	0	0	0	0	0	9	0	0	2	0	0	0	0	0	0	4	1	1	2	2	0	1
IL1RAPL2	11	11	9	9	0	0	0	0	0	0	8	1	0	2	0	0	0	0	0	0	1	6	1	1	0	0	2
EEF2	11	11	9	9	0	0	0	0	0	0	9	0	0	2	0	0	0	0	0	0	1	5	0	0	1	0	4
PTPRN2	11	12	6	7	0	0	0	0	0	0	5	1	0	5	1	0	0	0	0	0	1	2	0	5	2	0	1
KCNQ2	11	12	7	7	0	0	0	0	0	0	6	1	0	5	0	0	0	0	0	0	2	3	1	2	0	0	3
PDZRN4	11	11	11	11	0	0	0	0	1	0	9	1	0	0	0	0	0	0	0	0	1	3	1	4	0	0	2
NOS3	11	11	10	10	0	0	0	1	0	0	9	0	0	1	0	0	0	0	0	0	2	1	1	2	2	0	3
COL17A1	11	11	7	7	0	0	0	1	0	0	4	1	0	4	1	0	0	0	0	0	2	1	0	2	1	1	4
ADAMTS13	11	11	9	9	0	0	1	1	0	0	5	1	0	2	1	0	0	0	0	0	5	1	0	0	2	0	3
ZNF700	11	15	9	11	0	0	0	0	0	0	7	2	0	3	0	0	0	0	0	0	1	2	0	2	1	0	5
MYO1F	11	12	8	8	0	0	0	0	0	0	8	0	0	4	0	0	0	0	0	0	2	3	0	2	2	0	2
THSD4	11	11	8	8	0	0	0	0	0	0	6	1	0	3	1	0	0	0	0	0	3	3	0	2	0	0	3
MAP3K19	11	11	9	9	0	0	0	0	0	0	7	1	0	2	1	0	0	0	0	0	3	1	1	3	1	0	2
CCDC88A	11	11	11	11	0	0	0	1	0	0	9	1	0	0	0	0	0	0	0	0	1	3	0	0	1	1	5
PIKFYVE	11	11	8	8	0	0	1	0	0	0	6	1	0	3	0	0	0	0	0	0	3	2	0	1	0	0	5
ATG2B	11	11	11	11	0	0	0	0	0	0	11	0	0	0	0	0	0	0	0	0	3	2	0	1	2	0	3
RIPK4	11	11	8	8	0	0	0	1	0	0	6	1	0	3	0	0	0	0	0	0	3	4	0	1	1	0	2
FSCB	11	12	11	11	0	0	0	0	0	0	11	0	0	1	0	0	0	0	0	0	2	4	0	2	0	0	3
CCDC18	11	11	10	10	0	0	0	0	0	0	7	2	0	1	1	0	0	0	0	0	4	2	0	0	2	0	3
MED12	11	11	8	8	0	0	0	0	1	0	6	1	0	3	0	0	0	0	0	0	4	4	0	1	1	0	1
MTR	11	12	9	10	0	0	0	0	0	0	8	0	0	2	1	0	0	0	0	0	2	2	0	3	1	0	3
FRMPD3	11	11	9	9	0	0	0	0	3	0	5	1	0	2	0	0	0	0	0	0	0	4	1	0	1	1	4
EML5	11	11	9	9	0	0	0	0	0	0	7	2	0	2	0	0	0	0	0	0	2	3	0	2	1	1	2
OPA1	11	11	7	7	0	0	0	1	0	0	5	0	0	4	1	0	0	0	0	0	0	0	1	3	0	0	7
PPL	11	12	9	9	0	0	0	0	0	0	9	0	0	3	0	0	0	0	0	0	1	2	0	1	1	0	6
ATP8B4	11	11	10	10	0	0	0	0	0	0	8	1	0	1	1	0	0	0	0	0	0	5	0	3	1	0	2
LRBA	11	11	9	9	0	0	0	0	0	0	5	1	0	2	3	0	0	0	0	0	0	1	0	3	0	0	7
CNKSR2	11	11	9	9	0	0	0	0	2	0	6	1	0	2	0	0	0	0	0	0	3	2	0	5	0	0	1
OR4A16	11	11	7	7	0	0	0	0	0	0	7	0	0	4	0	0	0	0	0	0	4	3	0	2	0	0	2
TNRC6B	11	11	10	10	0	0	0	0	0	0	7	1	0	1	2	0	0	0	0	0	2	2	1	3	1	0	2
COL4A2	11	11	9	9	0	0	0	0	0	0	7	1	0	2	1	0	0	0	0	0	2	3	0	3	1	0	2
FLG2	11	19	9	17	0	0	0	0	0	0	9	1	0	2	0	0	0	0	0	0	5	5	0	1	0	0	0
TNKS1BP1	11	11	8	8	0	0	0	1	0	0	6	1	0	3	0	0	0	0	0	0	3	2	0	3	1	0	2
CCDC180	11	11	7	7	0	0	2	0	0	0	5	0	0	4	0	0	0	0	0	0	2	2	0	2	1	0	4
PCDHB12	11	11	9	9	0	0	0	0	0	0	9	0	0	2	0	0	0	0	0	0	1	3	0	4	0	0	3
OLFM3	11	11	9	9	0	0	0	0	0	0	8	1	0	2	0	0	0	0	0	0	1	2	0	5	0	0	3
COL27A1	11	12	7	8	0	0	0	0	1	0	6	0	0	4	0	0	0	0	0	0	2	3	0	4	0	0	2
ZC3H12B	11	12	9	10	0	0	0	0	0	0	9	0	0	2	0	0	0	0	0	0	1	1	0	2	2	0	5
NUP210L	11	11	9	9	0	0	0	0	0	0	8	1	0	2	0	0	0	0	0	0	1	3	0	3	1	0	3
GRM8	11	11	7	7	0	0	1	0	0	0	4	0	0	4	2	0	0	0	0	0	1	1	1	1	1	0	6
EPHA2	11	11	8	8	0	0	0	0	0	0	5	3	0	3	0	0	0	0	0	0	3	1	0	1	0	0	6
FNIP1	11	11	10	10	0	0	0	0	0	0	10	0	0	1	0	0	0	0	0	0	2	2	2	2	1	0	2
MYO5B	11	11	8	8	0	0	0	0	0	0	7	1	0	3	0	0	0	0	0	0	1	3	0	3	0	0	4
TENM2	11	11	6	6	0	0	1	0	0	0	5	0	0	5	0	0	0	0	0	0	4	1	0	2	0	0	4
PBRM1	11	13	10	12	0	0	0	0	0	0	6	3	0	1	3	0	0	0	0	0	3	3	0	1	0	0	4
USP9X	11	11	10	10	0	0	2	3	0	0	3	1	0	1	1	0	0	0	0	0	3	4	0	3	0	0	1
CDC42BPG	11	11	10	10	0	0	0	0	0	0	10	0	0	1	0	0	0	0	0	0	2	2	0	1	4	0	2
PCDHB4	11	11	9	9	0	0	0	0	0	0	9	0	0	2	0	0	0	0	0	0	4	0	1	3	0	0	3
RRBP1	11	11	5	5	0	0	0	0	0	0	3	2	0	6	0	0	0	0	0	0	0	5	0	3	0	0	3
PHIP	11	12	10	10	0	0	0	0	0	0	9	1	0	2	0	0	0	0	0	0	1	4	0	1	1	0	4
NPHP4	11	11	5	5	0	0	0	0	0	0	4	0	0	6	1	0	0	0	0	0	1	2	0	2	4	0	2
AFF2	11	12	9	10	0	0	0	0	0	0	9	0	0	2	0	0	0	0	0	0	1	1	1	4	1	0	3
FLT3	11	11	6	6	0	0	0	0	0	0	4	0	0	5	2	0	0	0	0	0	3	1	0	1	1	0	5
JMY	11	11	9	9	0	0	0	0	0	0	9	0	0	2	0	0	0	0	0	0	0	2	0	6	1	0	2
RAPGEF3	11	11	11	11	0	0	0	0	0	0	10	1	0	0	0	0	0	0	0	0	3	3	0	3	2	0	0
MICAL3	11	12	10	11	0	0	0	0	0	0	10	0	0	1	1	0	0	0	0	0	5	2	0	2	0	0	2
EDC4	11	11	5	5	0	0	0	0	1	0	3	1	0	6	0	0	0	0	0	0	1	3	0	3	0	0	4
OR4C6	11	11	6	6	0	0	0	0	0	0	6	0	0	5	0	0	0	0	0	0	2	3	0	3	0	0	3
YLPM1	11	12	9	10	0	0	0	0	0	0	9	0	0	2	0	0	0	0	0	0	4	1	0	1	0	0	5
VCL	11	11	10	10	0	0	0	0	0	0	7	3	0	1	0	0	0	0	0	0	2	1	0	1	2	0	5
OR5T3	11	11	8	8	0	0	1	0	0	0	7	0	0	3	0	0	0	0	0	0	3	1	0	3	1	1	2
DLGAP2	11	11	9	9	0	0	0	0	0	0	8	0	0	2	1	0	0	0	0	0	1	4	0	2	2	1	1
TOPAZ1	11	11	9	9	0	0	0	1	0	0	8	0	0	2	0	0	0	0	0	0	0	4	1	3	1	1	1
SUPT6H	11	11	9	9	0	0	0	0	1	0	7	1	0	2	0	0	0	0	0	0	0	3	1	1	0	0	6
PEX5L	11	11	7	7	0	0	0	0	0	0	4	2	0	4	1	0	0	0	0	0	1	2	1	5	0	0	2
ATP10B	11	11	7	7	0	0	0	0	0	0	6	1	0	4	0	0	0	0	0	0	2	1	1	4	0	0	3
CDHR2	11	11	6	6	0	0	0	0	0	0	6	0	0	5	0	0	0	0	0	0	1	5	0	4	0	0	1
ZNF646	11	11	10	10	0	0	0	0	1	0	8	1	0	1	0	0	0	0	0	0	2	1	1	1	0	0	6
KIAA1211L	11	12	7	8	0	0	0	1	0	0	6	0	0	4	0	0	0	0	0	0	5	0	1	2	1	0	2
MYBPC1	11	11	9	9	0	0	0	0	0	0	9	0	0	2	0	0	0	0	0	0	3	3	0	2	0	0	3
PALM2-AKAP2	11	11	10	10	0	0	0	0	0	0	9	1	0	1	0	0	0	0	0	0	3	3	0	2	3	0	0
APBA2	11	11	7	7	0	0	0	0	1	0	6	0	0	4	0	0	0	0	0	0	3	2	0	4	0	0	2
KDM6B	11	12	6	7	0	0	0	0	2	0	4	0	0	5	0	0	0	0	0	0	3	4	0	2	1	0	1
TRHDE	11	11	7	7	0	0	0	0	0	0	5	1	0	4	1	0	0	0	0	0	3	2	1	1	0	0	4
MAN2C1	11	11	9	9	0	0	0	0	0	0	8	0	0	2	1	0	0	0	0	0	2	4	1	1	0	0	3
PCDHGA4	11	11	8	8	0	0	0	0	0	0	7	1	0	3	0	0	0	0	0	0	3	3	0	4	1	0	0
SLIT1	11	11	8	8	0	0	0	0	0	0	8	0	0	3	0	0	0	0	0	0	4	3	0	1	1	0	2
KCNH1	11	11	9	9	0	0	0	0	0	0	9	0	0	2	0	0	0	0	0	0	3	2	0	2	2	0	2
FOXP2	11	12	9	9	0	0	0	0	0	0	4	1	0	2	4	0	0	0	0	0	3	2	0	3	1	0	2
CARD10	11	11	8	8	0	0	0	0	0	0	8	0	0	3	0	0	0	0	0	0	2	4	1	2	0	0	2
CABIN1	11	11	8	8	0	0	0	0	0	0	7	0	0	3	1	0	0	0	0	0	3	5	0	1	0	0	2
PDE10A	11	12	10	11	0	0	0	0	0	0	9	1	0	1	0	0	0	0	0	0	5	1	0	3	1	0	1
ITGAE	11	12	8	9	0	0	2	0	1	0	5	0	0	3	0	0	0	0	0	0	1	1	1	6	1	0	1
KANK1	11	11	10	10	0	0	0	0	0	0	9	1	0	1	0	0	0	0	0	0	1	1	0	3	1	0	5
PRDM14	11	11	7	7	0	0	0	0	0	0	6	1	0	4	0	0	0	0	0	0	2	0	0	5	1	0	3
COPA	11	13	9	10	0	0	1	0	0	0	8	0	0	3	0	0	0	0	0	0	5	1	0	2	0	0	3
COL4A3	11	11	6	6	0	0	0	0	0	0	5	1	0	5	0	0	0	0	0	0	3	3	1	1	0	1	2
ERN2	11	11	11	11	0	0	0	0	0	0	10	0	0	0	1	0	0	0	0	0	3	1	0	3	0	0	4
CDH18	11	11	8	8	1	0	0	0	0	0	7	0	0	3	0	0	0	0	0	0	1	3	0	3	1	1	2
KCNH6	11	11	9	9	0	0	0	0	0	0	9	0	0	2	0	0	0	0	0	0	3	1	0	2	1	0	4
LRRTM4	11	11	7	7	0	0	0	0	0	0	6	1	0	4	0	0	0	0	0	0	5	2	1	2	0	0	1
SLX4	11	11	10	10	0	0	1	0	0	0	7	2	0	1	0	0	0	0	0	0	1	3	0	2	1	0	4
AMOTL1	11	11	10	10	0	0	0	0	0	0	9	1	0	1	0	0	0	0	0	0	1	3	1	5	0	0	1
SYNJ1	11	11	8	8	0	0	1	0	0	0	6	1	0	3	0	0	0	0	0	0	1	0	1	4	0	0	5
HIPK2	11	11	10	10	0	0	0	0	0	0	9	1	0	1	0	0	0	0	0	0	2	2	0	2	1	0	4
PLB1	11	11	10	10	0	0	0	0	0	0	9	1	0	1	0	0	0	0	0	0	4	3	0	2	1	0	1
PRR12	11	11	7	7	0	0	1	0	0	0	4	2	0	4	0	0	0	0	0	0	2	4	0	1	0	0	4
ADAM22	11	12	10	11	0	0	1	0	0	0	8	0	0	1	1	0	0	0	0	0	1	3	1	1	2	1	2
GOLGA4	11	11	9	9	0	0	0	0	0	0	9	0	0	2	0	0	0	0	0	0	3	2	0	3	3	0	0
UTP20	11	11	8	8	0	0	0	0	0	0	7	0	0	3	1	0	0	0	0	0	1	4	0	3	0	0	3
CCDC88B	11	11	9	9	0	0	0	0	0	0	9	0	0	2	0	0	0	0	0	0	1	3	0	3	0	0	4
PRDM16	11	12	7	8	0	0	0	0	0	0	7	0	0	4	0	0	0	0	0	0	1	2	1	3	1	0	3
SLC38A10	11	11	10	10	0	0	0	0	0	0	9	1	0	1	0	0	0	0	0	0	6	0	0	2	1	0	2
DEPDC5	11	12	9	10	0	0	0	0	0	0	9	0	0	2	0	0	0	0	0	0	1	2	1	3	0	0	4
SLC39A12	11	11	8	8	0	0	0	0	0	0	8	0	0	3	0	0	0	0	0	0	2	5	0	1	1	0	2
RIMBP2	11	11	8	8	0	0	0	0	0	0	6	1	0	3	1	0	0	0	0	0	4	2	0	1	0	0	4
EPHA7	11	14	10	12	0	0	0	0	0	0	10	0	0	2	0	0	0	0	0	0	3	3	1	2	1	0	1
GRIA1	11	11	5	5	0	0	0	0	0	0	5	0	0	6	0	0	0	0	0	0	2	3	0	4	0	0	2
ZNF479	11	11	6	6	0	0	1	0	0	0	4	1	0	5	0	0	0	0	0	0	4	0	0	4	0	0	3
COLEC12	11	11	7	7	0	0	0	0	0	0	7	0	0	4	0	0	0	0	0	0	2	3	1	1	1	0	3
PRDM1	11	11	8	8	0	0	0	0	0	0	7	1	0	3	0	0	0	0	0	0	1	6	0	2	0	0	2
CENPE	11	11	11	11	0	0	1	0	0	0	10	0	0	0	0	0	0	0	0	0	1	4	0	3	0	0	3
RALGAPB	11	12	11	12	0	0	0	0	1	0	9	2	0	0	0	0	0	0	0	0	2	2	1	2	1	0	3
TSKS	11	11	11	11	0	0	0	0	0	0	8	2	0	0	1	0	0	0	0	0	5	3	0	1	1	0	1
POSTN	11	11	9	9	0	0	0	0	0	0	8	0	0	2	1	0	0	0	0	0	3	4	0	3	0	0	1
TNRC6A	11	12	8	9	0	0	0	0	0	0	8	0	0	3	0	0	0	0	0	0	3	3	0	0	2	0	3
DMXL2	11	11	9	9	0	0	0	0	0	0	7	0	0	2	2	0	0	0	0	0	1	2	1	4	1	0	2
RPGRIP1L	11	13	9	11	0	0	0	0	0	0	8	1	0	2	1	0	0	0	0	0	1	4	0	2	1	0	3
ZNF268	11	11	8	8	0	0	0	0	0	0	8	0	0	3	0	0	0	0	0	0	1	4	0	3	0	0	3
AKAP6	11	11	11	11	0	0	1	0	0	0	10	0	0	0	0	0	0	0	0	0	2	3	1	0	0	0	5
FAM179B	11	12	9	10	0	0	0	0	0	0	9	0	0	2	0	0	0	0	0	0	4	3	1	0	1	0	2
ELMSAN1	11	13	10	10	0	0	0	0	3	0	5	2	0	3	0	0	0	0	0	0	0	4	1	3	1	0	2
GRIA4	11	11	8	8	0	0	0	0	0	0	8	0	0	3	0	0	0	0	0	0	1	3	0	4	1	0	2
APC	11	11	10	10	0	0	1	0	0	0	9	0	0	1	0	0	0	0	0	0	2	5	0	2	0	0	2
TECPR1	11	12	7	7	0	0	0	0	0	0	7	0	0	5	0	0	0	0	0	0	4	1	0	2	1	0	3
TMTC2	11	11	7	7	0	0	0	1	0	0	6	0	0	4	0	0	0	0	0	0	3	2	0	5	0	0	1
GPR116	11	11	9	9	0	0	1	0	0	0	6	1	0	2	1	0	0	0	0	0	4	2	0	2	0	0	3
GON4L	11	13	10	11	0	0	0	0	0	0	9	1	0	1	0	0	0	0	0	0	3	3	0	2	0	0	3
ATP13A3	11	11	10	10	0	0	0	1	0	0	9	0	0	1	0	0	0	0	0	0	0	0	1	7	0	0	3
SLC4A3	11	11	9	9	0	0	0	0	0	0	8	1	0	2	0	0	0	0	0	0	2	3	1	2	0	0	3
SMC4	11	11	10	10	0	0	0	1	0	0	8	0	0	1	1	0	0	0	0	0	0	5	0	3	0	0	3
HDAC9	11	12	11	12	0	0	0	0	0	0	10	1	0	0	1	0	0	0	0	0	3	1	1	2	0	0	4
VWA5B1	11	11	7	7	0	0	0	0	0	0	5	1	0	4	1	0	0	0	0	0	4	5	0	2	0	0	0
ZSWIM8	11	11	9	9	0	0	0	0	0	0	9	0	0	2	0	0	0	0	0	0	3	1	0	3	1	0	3
KAT6A	11	11	7	7	0	0	0	0	0	0	7	0	0	4	0	0	0	0	0	0	1	4	0	2	0	0	4
TBX15	11	11	8	8	0	0	1	0	0	0	5	2	0	3	0	0	0	0	0	0	1	4	0	4	0	0	2
DACH2	11	12	9	10	0	0	0	0	0	0	8	0	1	2	1	0	0	0	0	0	1	3	0	4	1	0	2
STK11IP	11	11	9	9	0	0	0	0	0	0	8	0	0	2	1	0	0	0	0	0	2	3	0	2	1	0	3
ATP1A2	11	11	7	7	0	0	0	0	0	0	6	0	0	4	1	0	0	0	0	0	0	2	0	4	1	0	4
NELL1	11	11	7	7	0	0	0	0	0	0	6	1	0	4	0	0	0	0	0	0	2	4	1	3	0	0	1
PLCL1	11	12	11	12	0	0	0	0	0	0	11	0	0	0	0	0	0	0	0	0	1	3	0	4	1	0	2
SLCO4C1	11	11	8	8	0	0	1	0	0	0	6	0	0	3	1	0	0	0	0	0	1	5	0	3	0	0	2
CSF2RB	11	11	7	7	0	0	0	0	0	0	5	2	0	4	0	0	0	0	0	0	2	3	0	3	2	0	1
AACS	10	10	7	7	0	0	0	0	0	0	7	0	0	3	0	0	0	0	0	0	4	4	0	0	0	0	2
TMC4	10	10	7	7	0	0	1	0	0	0	5	0	0	3	1	0	0	0	0	0	3	2	0	3	0	0	2
KCNA6	10	10	7	7	0	0	0	0	0	0	6	1	0	3	0	0	0	0	0	0	3	2	0	3	1	1	0
TMEM132E	10	10	7	7	0	0	0	0	0	0	7	0	0	3	0	0	0	0	0	0	3	3	1	2	0	0	1
SORL1	10	10	8	8	0	0	0	0	0	0	6	1	0	2	1	0	0	0	0	0	2	3	0	2	1	0	2
VWA5A	10	10	9	9	0	0	0	0	0	0	8	0	0	1	1	0	0	0	0	0	1	3	2	1	0	0	3
CNGA3	10	10	7	7	0	0	0	0	0	0	7	0	0	3	0	0	0	0	0	0	0	2	1	4	1	0	2
ZNF257	10	10	6	6	0	0	0	0	0	0	5	1	0	4	0	0	0	0	0	0	2	4	0	1	0	0	3
TRAPPC9	10	10	8	8	0	0	0	0	0	0	6	1	0	2	1	0	0	0	0	0	1	4	0	2	1	1	1
GCC2	10	11	9	9	0	0	1	0	0	0	6	1	0	2	1	0	0	0	0	0	0	3	0	1	0	0	6
TF	10	10	9	9	0	0	0	0	0	0	9	0	0	1	0	0	0	0	0	0	2	3	0	3	1	0	1
UFL1	10	10	7	7	0	0	1	0	0	0	6	0	0	3	0	0	0	0	0	0	2	1	1	3	1	0	2
CDH8	10	11	6	7	0	0	0	0	0	0	5	1	0	4	0	0	0	0	0	0	3	0	0	6	1	0	0
KCNK10	10	10	8	8	0	0	0	0	0	0	7	1	0	2	0	0	0	0	0	0	2	3	0	3	1	0	1
EPB41L3	10	10	5	5	0	0	0	0	0	0	4	1	0	5	0	0	0	0	0	0	3	3	0	2	0	0	2
PROS1	10	10	9	9	0	0	0	0	0	0	8	0	0	1	1	0	0	0	0	0	4	0	0	4	0	0	2
AHCTF1	10	11	8	9	0	0	1	0	0	0	6	1	0	2	0	0	0	0	0	0	2	1	0	2	0	0	5
CNBD1	10	10	6	6	0	0	0	0	0	0	6	0	0	4	0	0	0	0	0	0	2	2	1	3	0	0	2
PTPN23	10	10	8	8	0	0	0	0	0	0	8	0	0	2	0	0	0	0	0	0	2	3	0	3	0	1	1
AMPH	10	10	9	9	0	0	0	0	0	0	9	0	0	1	0	0	0	0	0	0	3	3	0	3	0	0	1
ALDH1L1	10	11	9	10	0	0	0	0	1	0	9	0	0	1	0	0	0	0	0	0	3	0	1	3	0	1	2
ATP11B	10	10	9	9	0	0	0	1	0	0	8	0	0	1	0	0	0	0	0	0	3	2	1	3	0	0	1
RB1CC1	10	11	9	10	0	0	1	0	0	0	7	1	0	1	0	0	0	0	0	0	3	3	0	1	3	0	0
UBN1	10	17	8	9	0	0	0	0	0	0	8	0	0	4	0	0	0	0	0	0	3	2	1	0	1	0	3
PAK7	10	10	6	6	0	0	0	0	0	0	6	0	0	4	0	0	0	0	0	0	3	4	0	1	0	1	1
NCOR1	10	10	9	9	0	0	0	0	0	0	8	1	0	1	0	0	0	0	0	0	0	2	0	3	1	0	4
CASR	10	10	9	9	0	0	0	0	0	0	9	0	0	1	0	0	0	0	0	0	3	1	1	1	0	0	4
CCDC168	10	12	8	10	0	0	0	0	0	0	8	1	0	2	0	0	0	0	0	0	3	3	0	1	1	0	2
RGS12	10	10	10	10	0	0	1	0	1	0	8	0	0	0	0	0	0	0	0	0	2	0	0	5	1	0	2
SULF1	10	10	8	8	0	0	0	0	0	0	7	0	0	2	1	0	0	0	0	0	2	4	0	4	0	0	0
DAGLA	10	11	8	8	0	0	1	0	0	0	7	0	0	3	0	0	0	0	0	0	1	5	0	1	0	0	3
TANGO6	10	10	7	7	0	0	0	0	0	0	7	0	0	3	0	0	0	0	0	0	0	2	0	2	0	0	6
ZMIZ2	10	11	8	8	0	0	0	0	0	0	8	0	0	3	0	0	0	0	0	0	2	2	1	3	0	0	2
ATP2B3	10	10	6	6	0	0	0	0	0	0	5	0	0	4	1	0	0	0	0	0	1	3	0	2	2	0	2
CEP128	10	10	9	9	0	1	0	0	0	0	7	1	0	1	0	0	0	0	0	0	2	4	0	2	0	0	2
DPPA4	10	10	7	7	0	0	0	0	0	0	5	1	0	3	1	0	0	0	0	0	2	2	0	5	0	0	1
ADAM2	10	10	9	9	0	0	0	0	0	0	8	0	0	1	1	0	0	0	0	0	1	4	1	2	0	0	2
ARID1A	10	10	7	7	0	0	1	1	0	0	4	1	0	3	0	0	0	0	0	0	2	3	0	0	2	0	3
RPTOR	10	11	5	5	0	0	0	0	0	0	5	0	0	5	0	0	0	0	0	0	2	5	0	2	0	0	1
ATAD2B	10	11	8	9	0	0	0	1	0	0	5	2	0	2	1	0	0	0	0	0	4	2	0	1	0	0	3
CDK12	10	10	9	9	0	0	1	1	0	0	6	1	0	1	0	0	0	0	0	0	0	1	0	8	0	0	1
FAM230A	10	11	6	7	0	0	0	0	0	0	6	0	0	4	0	0	0	0	0	0	1	0	0	3	0	0	6
EYA1	10	10	7	7	0	0	0	0	0	0	4	2	0	3	1	0	0	0	0	0	4	3	0	2	0	0	1
COL6A2	10	10	3	3	0	0	0	0	0	0	2	0	0	7	1	0	0	0	0	0	1	3	1	3	0	0	2
SYNJ2	10	10	7	7	0	0	0	0	1	0	4	2	0	3	0	0	0	0	0	0	3	3	0	1	1	0	2
PLD5	10	11	8	9	0	0	0	0	0	0	8	0	0	2	0	0	0	0	0	0	1	4	0	1	0	0	4
ZMYM3	10	10	10	10	0	0	0	1	0	0	8	1	0	0	0	0	0	0	0	0	2	2	0	4	0	0	2
FAM65B	10	10	10	10	0	0	0	0	0	0	9	0	0	0	1	0	0	0	0	0	2	0	0	3	0	0	5
NOD1	10	10	6	6	0	0	0	0	0	0	6	0	0	4	0	0	0	0	0	0	2	2	0	3	1	0	2
DGKI	10	11	8	9	0	0	0	0	0	0	6	2	0	2	0	0	0	0	0	0	0	1	1	2	0	0	6
RIN3	10	10	5	5	0	0	0	0	0	0	3	0	0	5	2	0	0	0	0	0	2	5	0	3	0	0	0
LPA	10	11	9	10	0	0	0	0	0	0	7	1	0	1	2	0	0	0	0	0	2	1	0	6	0	0	1
NUP160	10	11	7	7	0	0	1	0	0	0	5	0	0	4	1	0	0	0	0	0	3	1	0	1	1	0	4
AEBP1	10	10	7	7	0	0	1	0	1	0	5	0	0	3	0	0	0	0	0	0	0	6	0	0	1	0	3
KCNA5	10	11	8	8	0	0	0	0	0	0	8	0	0	3	0	0	0	0	0	0	0	4	0	1	1	0	4
DZIP3	10	10	9	9	0	0	0	0	0	0	8	0	0	1	1	0	0	0	0	0	2	3	0	3	1	0	1
GPRASP1	10	10	7	7	0	0	0	0	0	0	7	0	0	3	0	0	0	0	0	0	4	2	0	3	0	0	1
C6orf118	10	10	7	7	0	0	0	0	0	0	7	0	0	3	0	0	0	0	0	0	2	4	0	1	0	0	3
DDX60L	10	10	8	8	0	0	0	0	0	0	7	0	0	2	1	0	0	0	0	0	2	1	0	1	0	2	4
CCDC85A	10	10	10	10	0	0	0	0	0	0	9	1	0	0	0	0	0	0	0	0	1	2	0	3	3	0	1
KRT5	10	11	10	10	0	0	0	2	1	0	7	0	0	1	0	0	0	0	0	0	1	2	0	6	0	0	1
CDH4	10	10	6	6	0	0	0	0	0	0	5	0	0	4	1	0	0	0	0	0	1	3	0	2	1	0	3
PCDHGB1	10	10	7	7	0	0	0	0	0	0	6	1	0	3	0	0	0	0	0	0	5	0	1	4	0	0	0
SCN9A	10	10	7	7	0	0	0	0	0	0	4	3	0	3	0	0	0	0	0	0	1	2	0	4	0	0	3
NAALAD2	10	12	8	9	0	0	0	0	0	0	7	0	0	3	1	0	0	0	0	0	2	1	0	3	0	0	4
CLCNKA	10	10	9	9	0	0	0	0	0	0	7	1	0	1	1	0	0	0	0	0	1	4	0	2	1	0	2
SCUBE3	10	10	8	8	0	0	0	0	0	0	8	0	0	2	0	0	0	0	0	0	1	1	0	1	2	0	5
DNAH12	10	11	7	8	0	0	0	0	0	0	6	0	0	3	1	0	0	0	0	0	0	3	0	3	0	0	4
POM121L12	10	10	8	8	0	0	0	0	0	0	8	0	0	2	0	0	0	0	0	0	1	4	0	2	1	0	2
FRYL	10	10	6	6	0	0	0	0	0	0	6	0	0	4	0	0	0	0	0	0	0	2	0	2	0	0	6
RPS6KA6	10	10	9	9	0	0	0	0	0	0	8	0	0	1	1	0	0	0	0	0	3	3	2	1	0	0	1
SSC5D	10	10	7	7	0	0	0	0	1	0	6	0	0	3	0	0	0	0	0	0	1	4	0	3	0	0	2
SLCO1B1	10	11	7	8	0	0	0	0	0	0	6	1	0	3	0	0	0	0	0	0	1	2	0	5	0	0	2
FIGN	10	11	8	9	0	0	0	1	0	0	7	0	0	2	0	0	0	0	0	0	1	2	0	2	0	0	5
NEK10	10	10	9	9	0	0	1	0	0	0	6	2	0	1	0	0	0	0	0	0	2	2	1	3	0	0	2
SEC16A	10	10	3	3	0	0	0	0	0	0	3	0	0	7	0	0	0	0	0	0	3	2	0	1	1	0	3
SYNE3	10	10	8	8	0	0	0	0	0	0	6	2	0	2	0	0	0	0	0	0	2	4	0	2	0	0	2
KLHL1	10	10	7	7	0	0	0	0	0	0	7	0	0	3	0	0	0	0	0	0	0	6	1	2	0	0	1
POU6F2	10	10	8	8	0	0	0	0	4	0	4	0	0	2	0	0	0	0	0	0	2	3	0	3	0	0	2
TTI1	10	10	5	5	0	0	0	0	0	0	5	0	0	5	0	0	0	0	0	0	2	1	2	2	0	0	3
KCNJ3	10	10	5	5	0	0	0	1	0	0	4	0	0	5	0	0	0	0	0	0	1	4	1	3	0	1	0
TAF3	10	10	8	8	0	0	0	0	0	0	4	3	0	2	1	0	0	0	0	0	3	0	0	4	0	0	3
ADAMTS3	10	10	10	10	0	0	0	0	0	0	10	0	0	0	0	0	0	0	0	0	1	3	0	3	0	0	3
KIAA1024	10	10	4	4	0	0	0	1	0	0	2	1	0	6	0	0	0	0	0	0	2	2	0	4	0	0	2
ZCCHC11	10	10	10	10	0	0	0	0	0	0	9	1	0	0	0	0	0	0	0	0	3	0	0	3	0	0	4
GALNT8	10	10	7	7	0	0	0	0	0	0	6	1	0	3	0	0	0	0	0	0	2	3	1	3	0	0	1
PITRM1	10	10	9	9	0	0	0	0	0	0	9	0	0	1	0	0	0	0	0	0	1	2	1	1	0	1	4
SNRNP200	10	10	5	5	0	0	0	0	0	0	5	0	0	5	0	0	0	0	0	0	4	1	0	1	0	1	3
SREBF1	10	11	5	5	0	0	0	0	0	0	5	0	0	5	0	0	0	0	0	0	2	2	0	1	2	0	3
GAS6	10	10	9	9	0	1	0	0	0	0	8	0	0	1	0	0	0	0	0	0	2	1	1	0	1	1	4
LPHN2	10	10	8	8	0	0	0	0	0	0	8	0	0	2	0	0	0	0	0	0	5	0	0	3	0	1	1
HGS	10	10	7	7	0	0	0	1	0	0	6	0	0	3	0	0	0	0	0	0	2	2	0	3	0	0	3
PCDHA6	10	12	6	6	0	0	0	0	0	0	6	0	0	5	0	0	0	0	0	0	1	1	0	6	0	0	2
PVRL1	10	10	8	8	0	0	0	0	5	0	2	1	0	2	0	0	0	0	0	0	1	0	0	4	0	0	5
MAST2	10	10	6	6	0	0	0	0	0	0	5	0	0	4	1	0	0	0	0	0	4	3	0	2	0	0	1
KEL	10	10	10	10	0	0	0	0	0	0	9	0	0	0	1	0	0	0	0	0	2	1	1	3	0	0	3
SYNPO2	10	11	9	10	0	0	0	0	0	0	7	1	0	1	1	0	0	0	0	0	0	4	0	3	2	0	1
BCAN	10	11	7	8	0	0	0	0	0	0	7	0	0	3	0	0	0	0	0	0	1	3	0	4	0	0	2
RBMXL3	10	10	8	8	0	0	0	0	0	0	8	0	0	2	0	0	0	0	0	0	1	2	1	5	0	0	1
CDH2	10	10	9	9	0	0	1	0	0	0	6	1	0	1	1	0	0	0	0	0	3	2	0	2	1	0	2
MROH7	10	10	7	7	0	0	0	0	0	0	6	0	0	3	1	0	0	0	0	0	0	3	1	2	0	0	4
ENAM	10	10	8	8	0	0	0	0	1	0	7	0	0	2	0	0	0	0	0	0	3	2	0	2	1	0	2
PARP14	10	10	6	6	0	0	0	0	0	0	5	1	0	4	0	0	0	0	0	0	1	1	0	6	0	0	2
NYNRIN	10	10	8	8	0	0	0	0	0	0	8	0	0	2	0	0	0	0	0	0	3	1	0	3	0	0	3
CPT1B	10	11	8	9	0	1	0	0	0	0	7	0	0	2	1	0	0	0	0	0	3	2	0	0	1	0	4
DYNC1I2	10	10	9	9	0	0	0	3	0	0	6	0	0	1	0	0	0	0	0	0	1	4	0	0	0	1	4
WDR81	10	10	7	7	0	0	0	0	0	0	6	0	0	3	1	0	0	0	0	0	2	0	0	3	1	0	4
PCDHGA2	10	10	9	9	0	0	0	0	0	0	9	0	0	1	0	0	0	0	0	0	3	6	0	1	0	0	0
KCNT2	10	11	9	10	0	0	0	0	0	0	8	0	0	1	1	0	0	0	0	0	4	1	1	2	0	0	2
C9orf84	10	10	9	9	0	0	0	1	0	0	5	1	0	1	2	0	0	0	0	0	2	1	0	4	1	0	2
THBS2	10	10	7	7	0	0	0	0	0	0	7	0	0	3	0	0	0	0	0	0	2	2	0	0	0	0	6
CYLD	10	10	7	7	0	0	0	0	0	0	4	2	0	3	1	0	0	0	0	0	2	2	0	3	0	0	3
CCDC88C	10	10	8	8	0	0	0	0	0	0	7	0	0	2	1	0	0	0	0	0	1	4	0	3	0	0	2
BAI2	10	10	7	7	0	0	0	0	2	0	5	0	0	3	0	0	0	0	0	0	1	3	0	2	0	0	4
ENPP1	10	10	9	9	0	0	0	0	0	0	7	1	0	1	1	0	0	0	0	0	2	1	1	1	1	0	4
OR4N2	10	10	6	6	0	0	0	0	0	0	6	0	0	4	0	0	0	0	0	0	2	1	0	2	1	0	4
NUMA1	10	11	8	9	0	0	0	1	0	0	6	1	0	2	1	0	0	0	0	0	4	1	0	3	1	0	1
ZNFX1	10	10	6	6	0	0	0	0	0	0	6	0	0	4	0	0	0	0	0	0	4	1	0	2	0	0	3
ZXDB	10	10	7	7	0	0	0	0	0	0	7	0	0	3	0	0	0	0	0	0	1	3	0	3	0	0	3
KDM3A	10	10	7	7	0	0	0	0	0	0	5	1	0	3	1	0	0	0	0	0	1	4	0	3	0	0	2
NPAS3	10	10	6	6	0	0	0	0	0	0	6	0	0	4	0	0	0	0	0	0	2	1	0	3	1	0	3
GHSR	10	10	7	7	0	0	0	1	0	0	6	0	0	3	0	0	0	0	0	0	2	3	1	1	1	0	2
FARP1	10	10	5	5	0	0	0	0	0	0	3	1	0	5	1	0	0	0	0	0	0	5	1	2	0	0	2
HCRTR2	10	11	7	7	0	0	0	0	0	0	6	1	0	3	0	0	0	0	0	0	3	0	0	3	0	0	4
CDC42BPA	10	10	8	8	0	0	0	0	0	0	6	1	0	2	1	0	0	0	0	0	2	2	0	2	2	0	2
MYO5C	10	10	6	6	0	0	0	0	0	0	6	0	0	4	0	0	0	0	0	0	1	3	0	2	0	0	4
SVIL	10	10	6	6	0	0	0	0	0	0	6	0	0	4	0	0	0	0	0	0	0	4	0	3	1	0	2
HIST1H3E	10	11	7	7	0	0	1	0	0	0	5	0	0	4	0	0	0	0	1	0	2	3	0	3	0	0	2
NRAP	10	10	10	10	0	0	0	0	0	0	7	2	0	0	0	0	0	1	0	0	3	1	1	4	0	0	1
CLIP2	10	11	7	8	0	0	0	0	1	0	5	0	0	3	2	0	0	0	0	0	2	4	1	2	0	0	1
ST6GALNAC3	10	10	8	8	0	0	0	0	0	0	8	0	0	2	0	0	0	0	0	0	3	0	0	3	3	0	1
TRIM24	10	10	9	9	0	0	0	0	0	0	8	0	0	1	1	0	0	0	0	0	1	1	0	2	1	1	4
LMO7	10	10	9	9	0	1	0	0	0	0	6	2	0	1	0	0	0	0	0	0	2	3	0	4	0	1	0
MAP3K15	10	12	7	8	0	0	0	0	0	0	6	0	0	4	1	0	0	0	0	0	2	2	2	2	0	0	2
THBS1	10	10	9	9	0	0	0	0	0	0	8	1	0	1	0	0	0	0	0	0	4	2	0	3	0	0	1
WDR27	10	10	8	8	0	0	0	0	0	0	5	0	0	2	3	0	0	0	0	0	4	3	0	2	0	0	1
TMEM200C	10	11	8	8	0	0	0	0	0	0	8	0	0	3	0	0	0	0	0	0	2	2	0	2	1	0	3
GRIK3	10	11	6	6	0	0	0	0	0	0	5	0	0	5	1	0	0	0	0	0	3	2	1	3	0	0	1
FILIP1L	10	10	9	9	0	0	0	1	0	0	7	1	0	1	0	0	0	0	0	0	2	2	1	2	1	0	2
NHS	10	10	10	10	0	0	0	0	0	0	9	1	0	0	0	0	0	0	0	0	4	2	0	2	1	0	1
FRMPD1	10	10	7	7	0	0	0	0	0	0	7	0	0	3	0	0	0	0	0	0	1	4	0	3	0	0	2
TTC14	10	10	8	8	0	0	0	0	0	0	6	1	0	2	1	0	0	0	0	0	3	5	0	1	0	0	1
ARHGAP35	10	10	8	8	0	0	0	0	1	0	6	1	0	2	0	0	0	0	0	0	2	2	1	2	0	0	3
KIAA1462	10	10	6	6	0	0	0	0	1	0	5	0	0	4	0	0	0	0	0	0	3	1	1	4	0	0	1
MAP1S	10	10	8	8	0	0	0	0	0	0	8	0	0	2	0	0	0	0	0	0	1	4	1	4	0	0	0
ITGAL	10	11	6	6	0	0	0	0	0	0	6	0	0	5	0	0	0	0	0	0	1	4	0	3	1	0	1
GPR123	10	11	7	8	0	0	0	0	0	0	7	0	0	3	0	0	0	0	0	0	2	3	0	2	1	0	2
MAST3	10	10	8	8	0	0	0	0	0	0	8	0	0	2	0	0	0	0	0	0	0	4	0	3	0	0	3
MAATS1	10	10	9	9	0	0	0	0	0	0	9	0	0	1	0	0	0	0	0	0	2	3	0	3	0	0	2
POU4F2	10	11	2	2	0	0	0	0	0	1	1	0	0	8	0	0	0	0	0	0	2	3	0	0	1	1	3
JAKMIP2	10	10	8	8	0	0	1	0	0	0	7	0	0	2	0	0	0	0	0	0	0	1	0	3	1	0	5
CCNB3	10	10	7	7	0	0	0	0	0	0	5	1	0	3	1	0	0	0	0	0	4	1	0	3	0	1	1
PCDHB11	10	10	8	8	0	0	1	0	0	0	7	0	0	2	0	0	0	0	0	0	1	2	0	3	0	1	3
MYO10	10	10	8	8	0	0	0	0	0	0	7	1	0	2	0	0	0	0	0	0	2	1	0	5	0	0	2
TSHZ2	10	10	9	9	0	0	0	0	0	0	6	3	0	1	0	0	0	0	0	0	1	1	0	4	0	0	4
OR8I2	10	10	6	6	0	0	0	0	0	0	6	0	0	4	0	0	0	0	0	0	1	3	0	2	0	1	3
PRR14L	10	11	8	8	0	0	0	1	0	0	7	0	0	3	0	0	0	0	0	0	2	5	0	2	0	0	1
KIAA1244	10	10	6	6	0	0	0	0	0	0	6	0	0	4	0	0	0	0	0	0	0	5	0	2	0	0	3
C10orf112	10	11	8	9	0	0	0	0	0	0	7	1	0	2	1	0	0	0	0	0	1	6	0	2	1	0	0
LRPPRC	10	10	9	9	0	0	2	0	0	0	6	1	0	1	0	0	0	0	0	0	0	2	0	2	1	0	5
TIE1	10	10	6	6	0	0	0	0	0	0	6	0	0	4	0	0	0	0	0	0	2	4	0	2	0	0	2
PCDHGB2	10	10	6	6	0	0	0	0	0	0	6	0	0	4	0	0	0	0	0	0	3	1	0	2	0	0	4
PCDHGA12	10	11	6	6	0	0	0	0	0	0	6	0	0	4	0	0	0	0	0	0	0	3	1	6	0	0	0
SH3RF2	10	11	7	7	0	0	1	0	0	0	6	0	0	4	0	0	0	0	0	0	5	0	0	2	0	0	3
UHRF1BP1	10	10	8	8	0	0	0	0	0	0	6	1	0	2	1	0	0	0	0	0	5	2	0	1	1	0	1
IGSF10	10	10	7	7	0	0	0	0	0	0	6	1	0	3	0	0	0	0	0	0	1	2	1	3	1	1	1
DAB2IP	10	10	7	7	0	0	0	0	1	0	5	1	0	3	0	0	0	0	0	0	2	3	0	2	0	0	3
ZFC3H1	10	10	10	10	0	0	0	1	0	0	8	1	0	0	0	0	0	0	0	0	3	0	0	1	2	0	4
SLC12A1	10	10	7	7	0	0	0	0	0	0	7	0	0	3	0	0	0	0	0	0	0	5	0	1	0	0	4
ZNF777	10	10	6	6	0	0	0	0	0	0	6	0	0	4	0	0	0	0	0	0	3	2	0	4	1	0	0
ZNF841	10	10	9	9	0	0	1	0	0	0	6	2	0	1	0	0	0	0	0	0	1	2	0	5	0	0	2
ARAP2	10	10	7	7	0	0	0	0	0	0	6	1	0	3	0	0	0	0	0	0	1	2	0	2	0	0	5
IPO7	10	10	8	8	0	0	0	0	0	0	8	0	0	2	0	0	0	0	0	0	2	3	1	2	1	0	1
IKBKE	10	10	6	6	0	0	0	0	0	0	4	1	0	4	1	0	0	0	0	0	4	3	0	1	0	0	2
IBTK	10	11	10	11	0	0	1	0	0	0	9	0	0	0	0	0	0	0	0	0	1	3	0	2	0	0	4
DYNC1I1	10	10	7	7	0	0	0	0	0	0	4	1	0	3	2	0	0	0	0	0	3	4	0	1	0	0	2
ERCC6	10	10	7	7	0	0	0	0	0	0	6	1	0	3	0	0	0	0	0	0	2	3	1	1	1	0	2
RLTPR	10	10	8	8	0	0	0	0	0	0	7	0	0	2	1	0	0	0	0	0	1	5	0	0	1	0	3
INSR	10	10	8	8	0	0	0	0	0	0	7	1	0	2	0	0	0	0	0	0	2	1	0	4	0	0	3
CIZ1	10	10	8	8	0	0	0	0	4	0	4	0	0	2	0	0	0	0	0	0	1	3	0	2	0	0	4
CHD5	10	10	7	7	0	0	0	0	0	0	4	1	0	3	2	0	0	0	0	0	2	2	0	3	1	0	2
TMEM132B	10	10	7	7	0	0	0	0	0	0	7	0	0	3	0	0	0	0	0	0	2	4	0	2	2	0	0
CACNA2D4	10	11	7	8	0	0	0	0	0	0	7	0	0	3	0	0	0	0	0	0	2	4	0	3	0	0	1
COL5A1	10	10	6	6	0	0	0	0	0	0	5	0	0	4	1	0	0	0	0	0	6	2	0	0	0	0	2
ZNF341	10	10	9	9	0	0	1	0	0	0	6	1	0	1	1	0	0	0	0	0	0	2	0	4	0	0	4
CSF1R	10	10	8	8	0	0	0	0	1	0	7	0	0	2	0	0	0	0	0	0	3	1	1	1	0	0	4
OCA2	10	10	7	7	0	0	0	0	0	0	5	1	0	3	1	0	0	0	0	0	2	3	1	1	0	0	3
ATP13A1	10	11	8	9	0	0	0	0	0	0	7	0	0	2	2	0	0	0	0	0	0	2	1	1	0	0	6
BZRAP1	10	11	5	6	0	0	0	0	0	0	4	1	0	5	0	0	0	0	0	0	2	4	0	1	0	0	3
AGBL4	10	10	7	7	0	0	0	0	0	0	6	1	0	3	0	0	0	0	0	0	1	2	0	6	0	0	1
CARNS1	10	13	7	9	0	0	0	0	0	0	7	1	0	4	0	0	0	0	0	0	2	1	0	3	3	0	1
INSRR	10	10	8	8	0	0	0	0	0	0	8	0	0	2	0	0	0	0	0	0	2	3	0	1	1	0	3
ADAMTS2	10	10	6	6	0	0	0	0	0	0	6	0	0	4	0	0	0	0	0	0	1	3	0	3	0	0	3
PNPLA6	10	10	8	8	0	0	0	0	0	0	8	0	0	2	0	0	0	0	0	0	2	2	0	3	2	0	1
DNAAF1	10	10	10	10	0	0	1	0	0	0	8	0	0	0	1	0	0	0	0	0	1	2	0	1	2	0	4
PROX1	10	11	6	7	0	1	0	0	0	0	5	0	0	4	0	0	0	0	0	0	4	0	1	2	1	0	2
SCN3A	10	10	8	8	0	0	0	0	0	0	8	0	0	2	0	0	0	0	0	0	2	5	0	1	0	0	2
SPAG9	10	11	10	10	0	0	0	1	0	0	6	3	0	1	0	0	0	0	0	0	1	3	1	0	0	1	4
ABHD17A	10	14	7	10	0	0	4	0	0	0	3	0	0	4	0	0	0	0	0	0	3	0	0	5	0	0	2
COL19A1	10	10	10	10	0	0	0	0	0	0	8	0	0	0	2	0	0	0	0	0	1	1	0	3	1	0	4
ZNF780B	10	10	6	6	0	0	0	0	0	0	5	1	0	4	0	0	0	0	0	0	2	1	0	3	2	0	2
DOCK6	10	11	7	8	0	0	0	0	0	0	6	1	0	3	0	0	0	0	0	0	2	3	0	4	0	0	1
DOCK1	10	10	9	9	0	0	0	1	0	0	8	0	0	1	0	0	0	0	0	0	3	0	0	2	1	1	3
TRPM7	10	11	8	8	0	0	0	0	0	0	8	0	0	2	0	0	0	0	0	0	1	3	0	3	0	0	3
FLT1	10	11	8	8	0	0	0	0	0	0	7	1	0	3	0	0	0	0	0	0	1	2	1	0	1	1	4
EXT1	10	10	9	9	0	0	0	1	0	0	7	1	0	1	0	0	0	0	0	0	1	3	0	3	0	0	3
PCDHA5	10	10	5	5	0	0	0	0	0	0	5	0	0	5	0	0	0	0	0	0	2	2	2	3	1	0	0
ABCA10	10	10	9	9	0	0	0	1	0	0	7	0	0	1	1	0	0	0	0	0	1	2	0	2	0	0	5
PLCB4	10	10	10	10	0	0	0	0	0	0	10	0	0	0	0	0	0	0	0	0	0	5	0	4	0	0	1
SEC24B	10	11	10	11	0	0	0	0	0	0	6	3	0	0	1	0	0	0	0	0	0	3	0	1	1	0	5
WDR7	10	10	8	8	0	0	0	0	0	0	7	1	0	2	0	0	0	0	0	0	2	3	0	3	1	0	1
SFI1	10	10	9	9	0	0	0	0	0	0	9	0	0	1	0	0	0	0	0	0	2	2	0	2	2	0	2
GOLGA2	10	10	9	9	0	0	0	0	0	0	8	0	0	1	1	0	0	0	0	0	3	1	0	4	0	0	2
EHMT1	10	10	9	9	0	0	0	0	0	0	9	0	0	1	0	0	0	0	0	0	2	2	0	3	1	0	2
TERT	10	10	4	4	0	0	0	0	0	0	4	0	0	6	0	0	0	0	0	0	2	1	0	2	2	0	3
COL16A1	10	10	8	8	0	0	0	0	0	0	7	1	0	2	0	0	0	0	0	0	2	3	0	1	1	0	3
NLRP4	10	10	8	8	0	0	0	0	0	0	6	2	0	2	0	0	0	0	0	0	0	4	0	3	1	0	2
TPTE	10	11	10	11	0	0	0	0	0	0	9	1	0	0	0	0	0	0	0	0	0	0	1	6	0	0	3
SHROOM4	10	10	8	8	0	0	0	0	0	0	7	1	0	2	0	0	0	0	0	0	3	3	2	1	0	0	1
MSLNL	10	10	3	3	0	0	0	0	0	0	3	0	0	7	0	0	0	0	0	0	2	2	0	4	0	0	2
IGSF9B	10	10	7	7	0	0	0	0	0	0	6	1	0	3	0	0	0	0	0	0	1	1	2	1	1	0	4
AK5	10	10	10	10	0	0	0	0	0	0	8	2	0	0	0	0	0	0	0	0	4	2	1	1	0	0	2
BOC	10	10	9	9	0	0	0	0	0	0	7	2	0	1	0	0	0	0	0	0	1	3	0	3	0	1	2
NOD2	10	10	8	8	0	0	0	0	0	0	8	0	0	2	0	0	0	0	0	0	3	5	0	0	0	1	1
PLEKHA6	10	10	8	8	0	0	0	0	0	0	8	0	0	2	0	0	0	0	0	0	3	3	1	1	1	0	1
CYFIP2	10	10	6	6	0	0	0	0	0	0	5	0	0	4	1	0	0	0	0	0	2	0	0	2	0	0	6
PZP	10	11	8	8	0	0	0	0	0	0	7	1	0	3	0	0	0	0	0	0	1	4	0	3	1	0	1
SLC5A4	10	10	6	6	0	0	0	0	0	0	5	0	0	4	1	0	0	0	0	0	3	4	1	1	0	0	1
SNTG1	10	11	8	8	0	0	0	0	0	0	6	0	0	3	2	0	0	0	0	0	3	4	0	2	0	0	1
CADM2	10	10	8	8	0	0	0	0	0	0	8	0	0	2	0	0	0	0	0	0	4	1	0	2	1	0	2
ZNF836	10	11	9	10	0	0	0	0	0	0	8	1	0	1	0	0	0	0	0	0	2	3	0	3	1	0	1
ADAMTS9	10	10	10	10	0	0	0	0	0	0	9	0	0	0	1	0	0	0	0	0	0	4	0	1	1	2	2
CFH	10	10	10	10	0	0	0	0	0	0	7	2	0	0	1	0	0	0	0	0	2	2	0	1	0	1	4
DLX6	10	10	6	6	0	0	0	0	1	0	3	1	0	4	1	0	0	0	0	0	4	3	0	1	0	0	2
INF2	10	10	7	7	0	0	1	0	0	0	6	0	0	3	0	0	0	0	0	0	1	1	0	3	1	0	4
ZIC1	10	10	7	7	0	0	0	0	0	0	7	0	0	3	0	0	0	0	0	0	4	3	0	2	0	0	1
ITGAV	10	10	8	8	0	0	0	0	0	0	7	0	0	2	1	0	0	0	0	0	0	4	1	1	0	0	4
FCRL2	10	10	8	8	0	0	0	0	0	0	8	0	0	2	0	0	0	0	0	0	0	4	0	2	0	0	4
ZNF644	10	10	8	8	0	0	0	0	0	0	8	0	0	2	0	0	0	0	0	0	0	3	0	2	0	0	5
DSG1	10	10	9	9	0	0	0	0	0	0	9	0	0	1	0	0	0	0	0	0	0	3	0	2	0	0	5
LAMC1	10	10	7	7	0	0	0	0	0	0	7	0	0	3	0	0	0	0	0	0	4	3	0	0	2	0	1
SGK223	10	10	7	7	0	0	0	0	0	0	5	2	0	3	0	0	0	0	0	0	2	1	0	2	1	0	4
RAI1	10	10	6	6	0	0	0	0	0	0	6	0	0	4	0	0	0	0	0	0	1	4	1	1	1	0	2
LAMB1	10	10	9	9	0	0	0	0	0	0	9	0	0	1	0	0	0	0	0	0	2	2	0	0	0	1	5
EPB41L2	10	10	7	7	0	0	0	0	2	0	4	0	0	3	1	0	0	0	0	0	1	4	1	1	0	0	3
CYLC1	10	11	9	10	0	0	0	0	0	0	8	1	0	1	0	0	0	0	0	0	4	2	0	2	1	0	1
IGDCC4	10	10	6	6	0	0	0	1	0	0	5	0	0	4	0	0	0	0	0	0	1	1	0	4	0	0	4
TMEM131	10	10	7	7	0	0	0	1	0	0	6	0	0	3	0	0	0	0	0	0	3	1	1	1	0	0	4
KCNU1	10	10	8	8	0	0	0	0	0	0	6	1	0	2	1	0	0	0	0	0	1	2	0	4	0	0	3
BICC1	10	10	8	8	0	0	0	0	0	0	8	0	0	2	0	0	0	0	0	0	1	3	0	4	1	0	1
BAP1	10	10	8	8	0	0	1	2	0	0	3	1	0	2	1	0	0	0	0	0	3	3	0	4	0	0	0
MPDZ	10	11	6	7	0	0	0	0	0	0	5	1	0	4	0	0	0	0	0	0	2	3	0	4	0	0	1
ROBO2	10	10	7	7	0	0	0	0	0	0	6	0	0	3	1	0	0	0	0	0	2	3	1	1	2	0	1
PCDHB3	10	10	7	7	0	0	0	0	0	0	7	0	0	3	0	0	0	0	0	0	3	2	0	2	0	0	3
CR2	10	10	9	9	0	0	0	1	0	0	7	1	0	1	0	0	0	0	0	0	2	2	0	4	0	0	2
SOX11	10	10	7	7	0	0	0	0	2	0	5	0	0	3	0	0	0	0	0	0	1	5	0	0	0	0	4
PARD3B	10	10	9	9	0	0	0	0	0	0	7	0	0	1	2	0	0	0	0	0	3	4	0	1	0	0	2
ZMYM6	10	11	9	10	0	0	0	0	0	0	7	1	0	1	1	0	0	0	0	0	1	1	0	3	0	0	5
TRPC3	10	10	9	9	0	0	0	0	0	0	8	1	0	1	0	0	0	0	0	0	2	2	1	4	1	0	0
VAV1	10	10	8	8	0	0	0	0	0	0	6	1	0	2	1	0	0	0	0	0	0	2	1	4	0	0	3
C10orf90	9	9	6	6	0	0	0	0	0	0	5	1	0	3	0	0	0	0	0	0	0	2	1	4	0	0	2
ZHX3	9	9	5	5	0	0	0	0	0	0	5	0	0	4	0	0	0	0	0	0	3	1	0	4	0	0	1
RXFP3	9	9	6	6	0	0	0	0	0	0	6	0	0	3	0	0	0	0	0	0	4	5	0	0	0	0	0
CFHR5	9	9	8	8	0	0	0	0	0	0	6	1	0	1	1	0	0	0	0	0	2	3	0	4	0	0	0
ESYT1	9	9	6	6	0	0	0	0	0	0	5	1	0	3	0	0	0	0	0	0	4	1	0	3	0	0	1
PDE1C	9	9	6	6	0	0	0	0	0	0	6	0	0	3	0	0	0	0	0	0	1	3	0	3	0	0	2
TEK	9	9	6	6	0	0	0	0	0	0	6	0	0	3	0	0	0	0	0	0	3	1	0	1	1	0	3
COL1A1	9	10	6	7	0	0	1	0	0	0	5	0	0	3	0	0	0	0	0	0	4	1	0	2	0	0	2
C2CD3	9	9	5	5	0	0	0	0	0	0	5	0	0	4	0	0	0	0	0	0	1	1	0	2	0	0	5
THADA	9	10	6	6	0	0	0	0	0	0	6	0	0	3	0	0	0	0	0	0	2	0	0	3	2	0	2
NPR1	9	9	8	8	0	0	0	0	0	0	8	0	0	1	0	0	0	0	0	0	3	0	1	2	1	0	2
POLG	9	9	6	6	0	0	0	0	3	0	3	0	0	3	0	0	0	0	0	0	3	1	0	3	0	0	2
LRRTM3	9	9	5	5	0	0	0	0	0	0	5	0	0	4	0	0	0	0	0	0	1	1	2	3	0	0	2
CAMSAP1	9	10	7	7	0	0	0	1	0	0	6	0	0	2	0	0	0	0	0	0	1	4	0	1	0	0	3
EXOC1	9	9	7	7	0	0	0	0	0	0	6	1	0	2	0	0	0	0	0	0	0	4	1	0	1	0	3
ZNF568	9	10	8	9	0	0	0	0	0	0	7	1	0	1	0	0	0	0	0	0	0	4	0	2	0	0	3
ITSN1	9	10	9	9	0	0	0	0	0	0	7	0	0	1	2	0	0	0	0	0	0	2	0	4	0	0	3
ANKRD26	9	9	7	7	0	0	1	0	0	0	6	0	0	2	0	0	0	0	0	0	3	0	1	3	0	0	2
FPGT-TNNI3K	9	9	8	8	0	0	0	0	0	0	7	1	0	1	0	0	0	0	0	0	2	2	0	0	0	1	4
SAFB2	9	9	8	8	0	0	0	0	5	0	2	0	0	1	1	0	0	0	0	0	2	5	0	1	0	0	1
MEGF11	9	9	8	8	0	0	0	0	0	0	8	0	0	1	0	0	0	0	0	0	1	2	0	3	0	0	3
SPATS2L	9	9	8	8	1	0	0	0	0	0	5	0	0	1	2	0	0	0	0	0	0	4	0	3	1	0	1
RPAP1	9	9	6	6	0	0	0	0	0	0	6	0	0	3	0	0	0	0	0	0	5	1	0	0	0	0	3
MAGI1	9	11	5	5	0	0	0	0	0	0	5	0	0	4	0	0	0	0	0	0	2	5	0	1	0	0	1
CR1	9	10	7	8	0	0	0	0	0	0	7	0	0	2	0	0	0	0	0	0	4	1	1	2	1	0	0
IMPG2	9	9	6	6	0	0	0	0	0	0	5	0	0	3	1	0	0	0	0	0	3	1	1	2	0	1	1
KCNQ4	9	9	8	8	0	0	0	0	0	0	7	1	0	1	0	0	0	0	0	0	1	5	0	2	0	0	1
SLC5A7	9	9	7	7	0	0	0	0	0	0	7	0	0	2	0	0	0	0	0	0	4	1	0	3	0	0	1
ITGAD	9	9	7	7	0	0	0	0	0	0	6	1	0	2	0	0	0	0	0	0	3	0	0	2	0	0	4
EGFR	9	9	6	6	0	0	0	0	0	0	5	1	0	3	0	0	0	0	0	0	2	3	1	1	0	0	2
ZNF541	9	9	6	6	0	0	0	0	0	0	6	0	0	3	0	0	0	0	0	0	1	3	0	4	0	0	1
SRGAP1	9	9	6	6	0	0	0	0	0	0	5	1	0	3	0	0	0	0	0	0	4	1	0	1	0	0	3
CALCR	9	9	5	5	0	0	0	0	0	0	4	1	0	4	0	0	0	0	0	0	3	2	0	2	1	0	1
DUSP27	9	9	7	7	0	0	0	0	0	0	6	1	0	2	0	0	0	0	0	0	3	1	0	0	1	0	4
CWC22	9	9	8	8	0	0	0	0	0	0	7	0	0	1	1	0	0	0	0	0	2	3	0	1	0	0	3
MAP3K12	9	9	7	7	0	0	0	0	0	0	5	0	0	2	2	0	0	0	0	0	1	1	0	4	1	0	2
SLC24A4	9	9	6	6	0	0	0	0	0	0	5	0	0	3	1	0	0	0	0	0	5	1	1	1	1	0	0
ASIC4	9	9	7	7	0	0	0	0	0	0	7	0	0	2	0	0	0	0	0	0	2	2	0	2	0	0	3
MGAT3	9	9	6	6	0	0	0	0	0	0	6	0	0	3	0	0	0	0	0	0	1	1	1	2	2	0	2
ABCB11	9	9	9	9	0	0	0	0	0	0	8	0	0	0	1	0	0	0	0	0	1	3	0	1	0	1	3
MARCO	9	9	5	5	0	0	0	0	0	0	5	0	0	4	0	0	0	0	0	0	2	1	0	4	0	0	2
DOPEY1	9	9	6	6	0	0	0	0	0	0	4	0	0	3	2	0	0	0	0	0	1	4	0	4	0	0	0
GSE1	9	9	7	7	0	0	1	2	0	0	4	0	0	2	0	0	0	0	0	0	2	3	0	1	0	0	3
MYLK3	9	9	7	7	0	0	0	0	0	0	7	0	0	2	0	0	0	0	0	0	1	4	0	2	0	0	2
OR2T6	9	9	4	4	0	0	0	0	0	0	4	0	0	5	0	0	0	0	0	0	3	0	0	3	0	0	3
SLC45A1	9	9	6	6	0	0	0	0	0	0	5	1	0	3	0	0	0	0	0	0	2	0	0	3	2	0	2
SLC26A7	9	10	9	9	0	0	0	0	0	0	8	1	0	1	0	0	0	0	0	0	1	3	1	1	1	0	2
CCDC178	9	9	5	5	0	0	0	0	0	0	5	0	0	4	0	0	0	0	0	0	0	2	0	2	2	0	3
MAP7D1	9	9	8	8	0	0	0	1	1	0	4	1	0	1	1	0	0	0	0	0	1	1	1	6	0	0	0
PHKB	9	9	9	9	0	0	0	1	0	0	8	0	0	0	0	0	0	0	0	0	0	2	1	2	2	0	2
VWA3B	9	9	6	6	0	0	0	0	0	0	5	0	0	3	1	0	0	0	0	0	2	4	0	1	1	0	1
ALPK2	9	9	7	7	0	0	0	0	0	0	6	1	0	2	0	0	0	0	0	0	1	1	0	2	0	0	5
RFX2	9	9	7	7	0	0	0	0	0	0	7	0	0	2	0	0	0	0	0	0	2	4	0	1	1	0	1
ITIH5	9	9	9	9	0	0	0	0	0	0	8	0	0	0	1	0	0	0	0	0	0	3	1	3	0	0	2
CCDC39	9	9	9	9	0	0	0	0	0	0	7	2	0	0	0	0	0	0	0	0	1	2	0	3	0	0	3
MAGEE1	9	9	6	6	0	0	0	0	0	0	6	0	0	3	0	0	0	0	0	0	2	4	0	1	1	0	1
RAP1GAP2	9	10	8	9	0	0	0	0	1	0	6	0	0	1	1	0	0	0	0	0	1	1	0	2	0	1	4
CCSER1	9	9	7	7	0	0	0	0	0	0	5	2	0	2	0	0	0	0	0	0	1	2	1	3	0	0	2
OVGP1	9	10	4	4	0	0	0	0	0	0	4	0	0	5	0	0	0	0	0	0	1	1	1	1	1	0	4
GPR22	9	9	8	8	0	0	0	0	0	0	6	2	0	1	0	0	0	0	0	0	2	4	0	2	0	1	0
TRPC7	9	9	6	6	0	0	0	0	0	0	5	1	0	3	0	0	0	0	0	0	2	4	0	1	1	0	1
BPIFC	9	9	8	8	0	0	0	0	0	0	6	1	0	1	1	0	0	0	0	0	1	2	1	1	2	0	2
CC2D1A	9	9	7	7	0	0	0	0	0	0	7	0	0	2	0	0	0	0	0	0	0	3	0	3	0	0	3
ABCD2	9	9	7	7	0	0	0	0	0	0	5	0	0	2	2	0	0	0	0	0	2	2	0	3	0	0	2
SCUBE1	9	9	6	6	0	0	0	0	0	0	5	0	0	3	1	0	0	0	0	0	0	2	1	3	0	0	3
SATB2	9	9	9	9	0	0	0	0	0	0	9	0	0	0	0	0	0	0	0	0	2	1	1	1	1	0	3
MAML3	9	9	6	6	0	0	0	0	0	0	5	0	0	3	1	0	0	0	0	0	2	1	0	0	0	0	6
NPAS4	9	9	7	7	0	0	0	0	0	0	7	0	0	2	0	0	0	0	0	0	1	3	1	1	0	0	3
DGKB	9	9	7	7	0	0	0	0	0	0	7	0	0	2	0	0	0	0	0	0	1	1	2	3	1	0	1
RUNDC3B	9	9	6	6	0	0	0	0	0	0	5	1	0	3	0	0	0	0	0	0	2	3	1	1	0	0	2
GABRA2	9	9	7	7	0	0	0	0	0	0	4	3	0	2	0	0	0	0	0	0	2	3	0	1	0	0	3
C7	9	9	6	6	0	0	0	0	0	0	6	0	0	3	0	0	0	0	0	0	1	1	3	1	0	0	3
ACTN2	9	9	6	6	0	0	0	0	0	0	5	1	0	3	0	0	0	0	0	0	0	3	0	4	0	0	2
ZCCHC14	9	9	6	6	0	0	0	0	0	0	6	0	0	3	0	0	0	0	0	0	1	4	0	1	1	1	1
ARMC3	9	9	6	6	0	0	0	1	0	0	4	1	0	3	0	0	0	0	0	0	2	4	0	1	0	0	2
KLHL33	9	9	7	7	1	0	0	0	0	0	6	0	0	2	0	0	0	0	0	0	3	2	0	2	0	0	2
CAPN13	9	9	6	6	0	0	0	0	0	0	6	0	0	3	0	0	0	0	0	0	1	3	0	1	0	0	4
CDH22	9	9	7	7	0	0	0	0	0	0	7	0	0	2	0	0	0	0	0	0	1	3	0	2	0	0	3
RREB1	9	9	5	5	0	0	0	0	0	0	5	0	0	4	0	0	0	0	0	0	1	3	0	2	2	0	1
LPHN1	9	9	6	6	0	0	1	2	0	0	3	0	0	3	0	0	0	0	0	0	3	4	0	0	0	2	0
HCN2	9	9	6	6	0	0	0	0	0	0	5	0	0	3	1	0	0	0	0	0	3	2	1	2	1	0	0
EPHA6	9	9	7	7	0	0	0	0	0	0	7	0	0	2	0	0	0	0	0	0	2	4	0	0	1	0	2
NCAPD2	9	9	8	8	0	0	0	0	0	0	8	0	0	1	0	0	0	0	0	0	3	1	0	1	0	1	3
SLC26A9	9	9	7	7	0	0	0	0	0	0	5	0	0	2	2	0	0	0	0	0	0	2	0	5	1	0	1
NFATC2	9	9	6	6	0	0	0	1	0	0	4	1	0	3	0	0	0	0	0	0	2	1	1	1	1	0	3
FGD5	9	9	7	7	0	0	0	0	0	0	6	1	0	2	0	0	0	0	0	0	2	1	0	4	0	0	2
SLC12A5	9	9	6	6	0	0	1	0	0	0	4	1	0	3	0	0	0	0	0	0	2	2	1	1	0	0	3
KCTD19	9	9	5	5	0	0	0	0	0	0	5	0	0	4	0	0	0	0	0	0	1	3	0	1	1	0	3
ATP13A5	9	9	8	8	0	0	0	0	0	0	8	0	0	1	0	0	0	0	0	0	5	2	0	0	0	0	2
DENND1C	9	9	8	8	0	0	1	0	0	0	7	0	0	1	0	0	0	0	0	0	1	4	0	3	0	0	1
MAGEL2	9	10	7	8	0	0	0	0	0	0	7	0	0	2	0	0	0	0	0	0	1	2	0	1	0	0	5
WWTR1	9	10	6	6	0	0	0	0	2	0	4	0	0	3	0	0	0	0	0	0	3	4	0	0	0	1	1
GTF2IRD1	9	11	8	10	0	0	0	0	0	0	7	0	0	1	1	0	0	0	0	0	2	2	0	2	0	0	3
TRMT10C	9	9	7	7	0	0	0	1	0	0	5	1	0	2	0	0	0	0	0	0	2	2	0	4	0	0	1
ZNF592	9	10	6	7	0	0	0	0	1	0	4	2	0	3	0	0	0	0	0	0	1	2	2	2	0	0	2
DOCK3	9	9	7	7	0	0	1	0	0	0	6	0	0	2	0	0	0	0	0	0	0	4	0	2	0	0	3
DHX36	9	9	6	6	0	0	1	0	0	0	4	1	0	3	0	0	0	0	0	0	2	4	0	2	0	0	1
PTPN13	9	9	8	8	0	0	0	0	0	0	6	2	0	1	0	0	0	0	0	0	2	1	1	2	0	0	3
NPC1	9	9	7	7	0	0	0	0	0	0	6	0	0	2	1	0	0	0	0	0	0	2	0	3	2	0	2
MS4A14	9	9	9	9	0	0	0	0	0	0	9	0	0	0	0	0	0	0	0	0	1	3	0	4	0	0	1
NWD1	9	9	5	5	0	0	0	0	0	0	5	0	0	4	0	0	0	0	0	0	1	3	0	1	0	0	4
STARD13	9	10	6	6	0	0	0	0	0	0	5	1	0	4	0	0	0	0	0	0	2	1	0	2	2	0	2
AFAP1L1	9	9	6	6	0	0	0	1	0	0	5	0	0	3	0	0	0	0	0	0	5	1	0	1	1	0	1
NACAD	9	11	8	9	0	0	0	0	0	0	6	2	0	2	0	0	0	0	0	0	2	1	1	2	1	0	2
KIAA0586	9	9	9	9	0	0	0	0	0	0	4	4	0	0	1	0	0	0	0	0	2	1	0	4	0	0	2
ASH1L	9	11	9	11	0	0	0	0	0	0	9	0	0	0	0	0	0	0	0	0	3	2	0	2	0	0	2
TTC21B	9	9	9	9	0	0	0	0	0	0	6	1	0	0	2	0	0	0	0	0	1	2	1	1	1	0	3
ZC3H6	9	9	8	8	0	0	0	0	0	0	7	1	0	1	0	0	0	0	0	0	1	0	2	5	0	0	1
CLTCL1	9	10	5	5	0	0	0	0	0	0	5	0	0	5	0	0	0	0	0	0	1	0	0	1	0	0	7
ZNF107	9	10	8	9	0	0	1	0	1	0	7	0	0	1	0	0	0	0	0	0	2	1	1	1	0	1	3
GRM6	9	9	9	9	0	0	0	0	0	0	8	1	0	0	0	0	0	0	0	0	2	4	0	0	0	0	3
KRT8	9	9	8	8	0	0	0	0	0	0	8	0	0	1	0	0	0	0	0	0	1	2	0	1	1	0	4
LRP5	9	9	7	7	0	0	1	0	0	0	5	0	0	2	1	0	0	0	0	0	2	0	0	2	0	0	5
EFCAB5	9	10	8	9	0	0	0	0	1	0	6	1	0	1	0	0	0	0	0	0	4	2	0	3	0	0	0
TEX10	9	9	6	6	0	0	0	0	0	0	4	1	0	3	1	0	0	0	0	0	1	1	0	4	0	0	3
PDE3A	9	9	8	8	0	0	0	0	0	0	6	0	0	1	2	0	0	0	0	0	1	3	0	0	0	0	5
TEX14	9	9	6	6	0	0	0	0	0	0	5	1	0	3	0	0	0	0	0	0	1	1	1	3	0	0	3
RUFY1	9	9	8	8	0	0	2	0	0	0	4	1	0	1	0	0	0	1	0	0	1	3	1	1	2	0	1
PCSK2	9	9	6	6	0	0	0	0	0	0	5	1	0	3	0	0	0	0	0	0	4	0	0	4	0	0	1
MYOCD	9	10	5	5	0	0	0	0	0	0	5	0	0	5	0	0	0	0	0	0	3	2	0	2	0	0	2
LINGO3	9	9	7	7	0	0	0	0	0	0	7	0	0	2	0	0	0	0	0	0	1	2	0	3	1	1	1
ZNF608	9	9	9	9	0	0	0	0	0	0	9	0	0	0	0	0	0	0	0	0	1	1	0	2	0	0	5
PCDHB6	9	10	7	7	0	0	0	0	0	0	5	2	0	3	0	0	0	0	0	0	2	1	1	2	0	0	3
USP40	9	9	6	6	0	0	0	0	0	0	5	0	0	3	1	0	0	0	0	0	2	3	0	1	0	0	3
ZNF835	9	9	8	8	0	0	0	0	0	0	6	2	0	1	0	0	0	0	0	0	4	3	2	0	0	0	0
PFAS	9	9	6	6	0	0	0	1	0	0	4	0	0	3	1	0	0	0	0	0	2	2	0	0	1	0	4
SASH1	9	9	6	6	0	0	0	0	0	0	4	1	0	3	1	0	0	0	0	0	1	3	0	3	2	0	0
ZNF493	9	9	8	8	0	0	0	0	0	0	7	1	0	1	0	0	0	0	0	0	1	2	0	3	1	0	2
SBF1	9	9	5	5	0	0	1	0	0	0	4	0	0	4	0	0	0	0	0	0	2	2	0	4	0	1	0
DHX8	9	10	7	8	0	0	1	0	1	0	4	1	0	2	0	0	0	0	0	0	0	3	0	2	0	0	4
RAB3GAP2	9	9	7	7	0	0	0	1	0	0	5	1	0	2	0	0	0	0	0	0	2	3	0	3	0	0	1
ANKHD1	9	9	8	8	0	0	1	0	0	0	5	1	0	1	1	0	0	0	0	0	0	1	2	3	0	0	3
ITFG3	9	9	6	6	0	0	0	0	0	0	5	1	0	3	0	0	0	0	0	0	1	2	1	5	0	0	0
GRID2	9	9	8	8	0	0	0	0	0	0	7	0	0	1	1	0	0	0	0	0	0	3	1	2	0	0	3
ZNF729	9	9	8	8	0	0	1	0	0	0	7	0	0	1	0	0	0	0	0	0	0	5	0	0	0	0	4
ROBO3	9	9	7	7	0	0	0	0	0	0	4	2	0	2	1	0	0	0	0	0	2	3	0	1	1	0	2
TCTE1	9	9	8	8	0	0	0	0	0	0	8	0	0	1	0	0	0	0	0	0	2	3	0	2	1	0	1
DZIP1L	9	9	5	5	0	0	0	0	0	0	3	2	0	4	0	0	0	0	0	0	4	2	0	1	0	0	2
KIAA1211	9	9	7	7	0	0	1	0	0	0	6	0	0	2	0	0	0	0	0	0	3	1	0	2	1	0	2
ATXN1	9	9	7	7	0	0	0	0	1	0	6	0	0	2	0	0	0	0	0	0	1	3	0	3	1	0	1
GABRG2	9	9	6	6	1	0	0	0	0	0	4	0	0	3	1	0	0	0	0	0	1	2	0	3	1	0	2
PNPLA7	9	9	8	8	0	0	0	0	0	0	4	1	0	1	3	0	0	0	0	0	4	2	0	2	0	0	1
WDR90	9	9	7	7	0	0	0	0	0	0	7	0	0	2	0	0	0	0	0	0	1	2	0	3	0	0	3
RBP3	9	9	6	6	0	0	0	0	0	0	6	0	0	3	0	0	0	0	0	0	2	2	1	1	1	0	2
SP8	9	9	7	7	0	0	0	0	4	0	3	0	0	2	0	0	0	0	0	0	3	3	0	1	2	0	0
EPAS1	9	9	9	9	0	0	0	1	2	0	6	0	0	0	0	0	0	0	0	0	2	1	1	3	0	0	2
FAM111B	9	9	9	9	0	0	0	0	0	0	8	1	0	0	0	0	0	0	0	0	2	3	1	3	0	0	0
INO80	9	9	6	6	0	0	0	0	0	0	4	0	0	3	2	0	0	0	0	0	2	3	0	1	0	1	2
SRRM2	9	12	7	10	0	0	0	0	0	0	6	1	0	2	0	0	0	0	0	0	2	0	1	2	0	1	3
ATP1A3	9	9	4	4	0	0	0	0	0	0	4	0	0	5	0	0	0	0	0	0	1	2	0	2	1	0	3
CILP	9	9	8	8	0	0	0	0	0	0	8	0	0	1	0	0	0	0	0	0	2	3	0	1	1	0	2
FAM129A	9	9	6	6	0	0	0	0	0	0	5	1	0	3	0	0	0	0	0	0	1	2	1	3	0	0	2
MARK1	9	9	6	6	0	0	0	0	0	0	6	0	0	3	0	0	0	0	0	0	2	1	0	1	1	0	4
SEMA3E	9	9	5	5	0	0	0	0	0	0	4	0	0	4	1	0	0	0	0	0	2	2	0	4	0	0	1
SCIN	9	9	7	7	0	0	0	0	0	0	6	0	0	2	1	0	0	0	0	0	1	2	0	3	0	0	3
ADORA2A	9	9	8	8	0	1	0	0	0	0	7	0	0	1	0	0	0	0	0	0	1	2	0	2	1	0	3
MAGI3	9	9	7	7	0	0	0	0	0	0	5	2	0	2	0	0	0	0	0	0	2	2	1	0	0	0	4
ZNF407	9	9	9	9	0	0	0	0	0	0	9	0	0	0	0	0	0	0	0	0	2	4	1	1	0	0	1
KIAA1549L	9	9	7	7	0	0	0	0	0	0	7	0	0	2	0	0	0	0	0	0	5	2	0	2	0	0	0
MYO1H	9	9	7	7	0	0	1	0	0	0	5	1	0	2	0	0	0	0	0	0	0	2	1	3	1	0	2
KIAA1107	9	9	8	8	0	0	0	0	0	0	8	0	0	1	0	0	0	0	0	0	2	0	0	5	0	1	1
EPRS	9	10	6	7	0	0	0	0	0	0	5	1	0	3	0	0	0	0	0	0	3	1	0	1	1	0	3
DENND4B	9	9	6	6	0	0	0	0	2	0	4	0	0	3	0	0	0	0	0	0	0	4	1	2	0	0	2
CLVS2	9	9	5	5	0	0	0	0	0	0	5	0	0	4	0	0	0	0	0	0	2	0	0	2	1	0	4
ARMC4	9	9	6	6	0	0	0	0	0	0	5	1	0	3	0	0	0	0	0	0	1	3	1	1	0	0	3
ZNF217	9	9	7	7	0	0	0	0	0	0	7	0	0	2	0	0	0	0	0	0	4	3	0	1	0	0	1
MIDN	9	10	9	9	0	0	0	1	0	0	7	1	0	1	0	0	0	0	0	0	3	2	0	3	1	0	0
MPHOSPH8	9	11	8	10	0	0	0	0	0	0	6	1	0	1	0	0	0	1	0	0	2	1	0	2	0	0	4
TULP4	9	9	8	8	0	0	1	0	0	0	6	1	0	1	0	0	0	0	0	0	1	2	0	3	0	1	2
CRYBG3	9	9	8	8	0	0	0	0	0	1	7	0	0	1	0	0	0	0	0	0	0	5	0	1	0	0	3
TJP1	9	9	9	9	0	0	1	0	0	0	8	0	0	0	0	0	0	0	0	0	1	1	0	1	0	1	5
TAF4	9	9	5	5	0	0	0	0	0	0	5	0	0	4	0	0	0	0	0	0	2	1	2	1	0	0	3
PMFBP1	9	9	6	6	0	0	0	0	0	0	4	0	0	3	2	0	0	0	0	0	2	3	0	1	0	0	3
PLEKHH2	9	9	8	8	0	0	1	0	0	0	6	1	0	1	0	0	0	0	0	0	3	1	0	1	1	0	3
OSBPL6	9	9	8	8	0	0	0	0	0	0	8	0	0	1	0	0	0	0	0	0	1	0	0	2	0	0	6
CUX2	9	9	7	7	0	0	0	0	1	0	6	0	0	2	0	0	0	0	0	0	0	1	0	3	1	0	4
MAP3K1	9	11	7	7	0	0	1	0	0	0	5	1	0	3	0	0	0	0	0	0	2	1	0	1	0	0	5
ALS2CR11	9	9	6	6	0	0	0	0	0	0	5	0	0	3	1	0	0	0	0	0	0	4	1	2	1	0	1
CEP95	9	9	9	9	0	0	0	0	0	0	6	3	0	0	0	0	0	0	0	0	1	2	1	4	0	0	1
HSP90AA1	9	9	8	8	0	0	1	1	0	0	6	0	0	1	0	0	0	0	0	0	4	1	0	3	0	0	1
ZNF701	9	9	7	7	0	0	0	0	0	0	7	0	0	2	0	0	0	0	0	0	3	2	0	2	1	0	1
FASTKD3	9	9	8	8	0	0	0	0	0	0	6	1	0	1	1	0	0	0	0	0	4	2	0	0	1	0	2
PML	9	9	5	5	0	0	0	0	0	0	5	0	0	4	0	0	0	0	0	0	3	2	0	2	0	0	2
PRG4	9	10	8	8	0	0	0	0	0	0	8	0	0	2	0	0	0	0	0	0	1	3	0	4	0	0	1
SMURF1	9	9	4	4	0	0	0	0	0	0	4	0	0	5	0	0	0	0	0	0	3	2	0	2	1	0	1
NLRC5	9	10	9	10	0	0	1	1	0	0	8	0	0	0	0	0	0	0	0	0	1	2	1	0	1	0	4
FOXRED2	9	9	7	7	0	0	0	0	0	0	7	0	0	2	0	0	0	0	0	0	1	2	0	3	2	0	1
MAG	9	9	6	6	0	0	0	0	0	0	6	0	0	3	0	0	0	0	0	0	3	3	0	1	0	1	1
GRIN2D	9	9	6	6	0	0	0	0	0	0	5	1	0	3	0	0	0	0	0	0	0	3	0	2	0	1	3
COL2A1	9	9	7	7	0	0	0	0	0	0	5	0	0	2	2	0	0	0	0	0	3	2	0	0	0	0	4
ITIH2	9	9	7	7	0	0	1	0	0	0	6	0	0	2	0	0	0	0	0	0	2	1	0	3	1	0	2
ZP4	9	11	7	9	0	0	1	0	0	0	6	0	0	2	0	0	0	0	0	0	4	2	0	1	1	1	0
TBX20	9	10	8	9	0	0	0	0	0	0	8	0	0	1	0	0	0	0	0	0	2	0	0	5	1	0	1
NKAPL	9	9	4	4	0	1	0	1	0	0	2	0	0	5	0	0	0	0	0	0	3	3	0	2	1	0	0
LMTK3	9	9	5	5	0	0	0	0	0	0	4	1	0	4	0	0	0	0	0	0	1	5	1	2	0	0	0
PDS5A	9	9	9	9	0	0	0	0	0	0	5	2	0	0	2	0	0	0	0	0	1	1	0	3	0	0	4
MYRIP	9	9	9	9	0	0	0	0	0	0	9	0	0	0	0	0	0	0	0	0	4	2	1	2	0	0	0
CORO7	9	9	5	5	0	0	0	0	0	0	3	1	0	4	1	0	0	0	0	0	3	0	0	3	1	0	2
SEMA5A	9	9	8	8	0	0	0	0	0	0	6	1	0	1	1	0	0	0	0	0	2	2	0	2	0	0	3
RANBP2	9	9	9	9	0	0	0	0	0	0	8	1	0	0	0	0	0	0	0	0	0	3	0	3	0	0	3
SERPINI2	9	9	7	7	0	1	0	0	0	0	6	0	0	2	0	0	0	0	0	0	3	4	0	1	0	0	1
ANO6	9	9	8	8	0	0	0	0	0	0	8	0	0	1	0	0	0	0	0	0	2	2	0	2	1	0	2
PRKCG	9	9	3	3	0	0	0	0	0	0	3	0	0	6	0	0	0	0	0	0	2	3	0	3	0	0	1
CCT8L2	9	9	9	9	0	0	0	0	0	0	9	0	0	0	0	0	0	0	0	0	0	1	1	3	0	0	4
SLC8A1	9	9	5	5	0	0	0	0	0	0	3	1	0	4	1	0	0	0	0	0	1	2	1	3	1	0	1
TONSL	9	9	7	7	0	0	0	0	0	0	7	0	0	2	0	0	0	0	0	0	4	1	0	2	0	0	2
ARL13B	9	9	8	8	0	0	0	0	0	0	7	0	0	1	1	0	0	0	0	0	3	3	1	1	0	0	1
PCDH18	9	9	7	7	0	0	0	0	0	0	7	0	0	2	0	0	0	0	0	0	0	4	0	1	1	0	3
ZNF709	9	10	9	10	0	0	0	0	0	0	9	0	0	0	0	0	0	0	0	0	1	4	0	2	0	0	2
NPFFR2	9	9	5	5	0	0	0	0	0	0	5	0	0	4	0	0	0	0	0	0	4	2	0	3	0	0	0
GRIP1	9	9	8	8	0	0	0	0	0	0	7	1	0	1	0	0	0	0	0	0	0	2	0	2	1	1	3
IGSF9	9	9	5	5	0	0	0	0	0	0	5	0	0	4	0	0	0	0	0	0	3	1	0	4	0	0	1
DLGAP1	9	9	8	8	0	0	0	1	0	0	6	1	0	1	0	0	0	0	0	0	1	5	1	1	0	0	1
DOPEY2	9	9	9	9	0	0	0	0	0	0	9	0	0	0	0	0	0	0	0	0	0	3	0	3	1	0	2
TAOK2	9	9	8	8	0	0	0	0	0	0	7	1	0	1	0	0	0	0	0	0	3	2	0	1	1	0	2
PCDHGA5	9	9	7	7	0	0	1	0	0	0	6	0	0	2	0	0	0	0	0	0	0	4	0	3	1	0	1
SIGLEC1	9	9	6	6	0	0	0	0	0	0	5	0	0	3	1	0	0	0	0	0	4	0	0	2	0	0	3
DNAJC1	9	9	6	6	0	0	0	0	2	0	4	0	0	3	0	0	0	0	0	0	1	1	0	3	0	1	3
AGBL1	9	9	7	7	0	0	0	0	0	0	6	0	0	2	1	0	0	0	0	0	3	1	0	3	0	0	2
IL1RAPL1	9	9	5	5	0	0	0	0	0	0	4	1	0	4	0	0	0	0	0	0	2	2	0	3	0	0	2
ZNF611	9	9	8	8	0	0	0	0	0	0	8	0	0	1	0	0	0	0	0	0	3	3	0	1	0	0	2
KIAA1429	9	10	7	8	0	0	0	1	0	0	5	0	0	2	1	0	0	0	0	0	1	3	1	1	1	0	2
HFM1	9	9	6	6	0	0	0	1	0	0	5	0	0	3	0	0	0	0	0	0	2	3	1	2	0	0	1
SPEG	9	10	6	7	0	0	0	0	0	0	6	0	0	3	0	0	0	0	0	0	2	4	0	2	0	0	1
GDPD4	9	9	8	8	0	0	0	0	0	0	8	0	0	1	0	0	0	0	0	0	3	3	1	0	0	0	2
KIAA0408	9	9	8	8	0	0	0	0	0	0	8	0	0	1	0	0	0	0	0	0	1	1	0	1	2	0	4
AGRN	9	9	6	6	0	0	0	1	0	0	4	1	0	3	0	0	0	0	0	0	1	4	0	1	0	0	3
BCR	9	10	6	6	0	0	0	1	0	0	5	0	0	3	0	0	0	0	0	0	2	1	0	4	0	0	2
CHD2	9	9	8	8	0	0	0	1	0	0	7	0	0	1	0	0	0	0	0	0	1	2	1	2	1	0	2
LRRCC1	9	9	7	7	0	0	0	0	0	0	5	1	0	2	1	0	0	0	0	0	3	2	0	1	0	1	2
VCAN	9	9	7	7	0	0	0	0	0	0	7	0	0	2	0	0	0	0	0	0	0	3	0	1	0	0	5
LEKR1	9	9	7	7	0	0	1	0	0	0	6	0	0	2	0	0	0	0	0	0	1	3	0	2	0	1	2
KCTD8	9	9	9	9	0	0	0	0	0	0	9	0	0	0	0	0	0	0	0	0	1	3	1	2	1	0	1
UNC5D	9	9	5	5	0	0	0	0	0	0	3	1	0	4	1	0	0	0	0	0	0	3	0	3	1	0	2
NOVA1	9	10	8	9	0	1	0	0	0	0	6	1	0	1	0	0	0	0	0	0	1	2	0	3	0	2	1
MIA3	9	9	5	5	0	0	0	0	0	0	5	0	0	4	0	0	0	0	0	0	1	3	0	1	0	0	4
XKR4	9	9	7	7	0	0	0	0	0	0	7	0	0	2	0	0	0	0	0	0	1	4	0	1	0	0	3
ATXN2L	9	9	5	5	0	0	0	0	0	0	5	0	0	4	0	0	0	0	0	0	0	3	0	3	1	0	2
SCAP	9	9	4	4	0	0	0	0	0	0	3	1	0	5	0	0	0	0	0	0	2	1	0	3	0	0	3
LZTR1	9	9	6	6	0	0	0	0	0	0	6	0	0	3	0	0	0	0	0	0	2	1	0	2	0	0	4
NLRC4	9	9	9	9	0	0	0	0	0	0	7	1	0	0	1	0	0	0	0	0	1	2	0	1	2	0	3
MAP3K5	9	9	8	8	0	0	0	0	0	0	7	1	0	1	0	0	0	0	0	0	0	2	0	4	0	0	3
RBM33	9	9	8	8	0	0	0	0	4	0	4	0	0	1	0	0	0	0	0	0	2	1	0	4	1	0	1
CAMSAP3	9	9	4	4	0	0	0	0	1	0	1	0	0	5	2	0	0	0	0	0	3	1	1	2	2	0	0
BCL9	9	9	7	7	0	0	0	0	0	0	7	0	0	2	0	0	0	0	0	0	2	2	1	1	0	0	3
FCRL3	9	11	8	10	0	0	0	0	0	0	8	0	0	1	0	0	0	0	0	0	2	2	0	2	0	0	3
TSGA10	9	9	8	8	0	0	0	1	0	0	5	1	0	1	1	0	0	0	0	0	1	2	0	2	0	0	4
HIRA	9	9	7	7	0	0	0	0	1	0	6	0	0	2	0	0	0	0	0	0	3	1	1	1	2	0	1
RET	9	9	6	6	0	0	0	0	0	0	6	0	0	3	0	0	0	0	0	0	0	5	0	2	0	0	2
KIF4B	9	9	6	6	0	0	1	0	0	0	4	1	0	3	0	0	0	0	0	0	3	2	0	3	1	0	0
ABCC4	9	9	7	7	0	0	1	0	0	0	5	1	0	2	0	0	0	0	0	0	4	1	0	0	0	0	4
NLRP13	9	10	6	6	0	0	0	0	0	0	5	1	0	4	0	0	0	0	0	0	2	3	0	2	0	0	2
MYPN	9	9	6	6	0	0	0	0	0	0	6	0	0	3	0	0	0	0	0	0	3	1	0	0	2	0	3
SIM1	9	9	6	6	0	0	0	0	0	0	4	1	0	3	1	0	0	0	0	0	1	1	0	2	2	0	3
KIAA1217	9	9	7	7	0	0	0	0	1	0	6	0	0	2	0	0	0	0	0	0	1	5	0	2	0	0	1
VANGL2	9	9	7	7	0	0	0	0	0	0	7	0	0	2	0	0	0	0	0	0	0	1	1	2	0	0	5
SPATA31E1	9	9	5	5	0	0	0	0	0	0	5	0	0	4	0	0	0	0	0	0	1	1	1	1	2	0	3
TTLL7	9	9	9	9	0	0	0	0	0	0	9	0	0	0	0	0	0	0	0	0	1	0	0	3	0	1	4
SENP6	9	9	6	6	0	0	0	0	0	0	6	0	0	3	0	0	0	0	0	0	3	0	1	1	0	0	4
LARP1	9	9	8	8	0	0	0	0	0	0	5	3	0	1	0	0	0	0	0	0	3	1	1	2	0	0	2
ZBTB16	9	9	5	5	0	0	0	0	0	0	5	0	0	4	0	0	0	0	0	0	1	3	0	2	0	0	3
MRC2	9	9	7	7	0	0	0	0	0	0	6	0	0	2	1	0	0	0	0	0	3	1	1	1	1	0	2
LRRC15	9	9	5	5	0	0	0	0	0	0	5	0	0	4	0	0	0	0	0	0	2	1	1	3	1	0	1
ZSWIM6	9	9	8	8	0	0	0	0	0	0	6	2	0	1	0	0	0	0	0	0	4	0	0	2	1	0	2
PER3	9	9	6	6	0	0	0	0	0	0	5	0	0	3	1	0	0	0	0	0	2	3	1	2	0	0	1
MVP	9	9	7	7	0	0	0	0	0	0	5	2	0	2	0	0	0	0	0	0	2	2	0	2	0	0	3
ARHGEF40	9	9	8	8	0	0	0	0	0	0	8	0	0	1	0	0	0	0	0	0	1	5	0	2	1	0	0
NUP210	9	9	8	8	0	0	1	0	0	0	4	2	0	1	1	0	0	0	0	0	1	1	1	2	1	0	3
L1CAM	9	9	6	6	0	0	0	0	0	0	5	1	0	3	0	0	0	0	0	0	2	3	0	1	0	0	3
SEMA5B	9	9	8	8	0	0	1	0	0	0	4	2	0	1	1	0	0	0	0	0	2	2	0	2	2	0	1
LY75-CD302	9	9	9	9	0	0	1	0	0	0	8	0	0	0	0	0	0	0	0	0	1	4	0	3	1	0	0
INPP4B	9	9	9	9	0	1	0	0	0	0	8	0	0	0	0	0	0	0	0	0	1	1	0	3	0	1	3
TMPRSS9	9	10	8	8	0	0	0	0	0	0	7	0	0	2	1	0	0	0	0	0	0	1	0	4	0	0	4
PALB2	9	9	6	6	0	0	1	0	0	0	5	0	0	3	0	0	0	0	0	0	4	2	1	2	0	0	0
COL28A1	9	9	9	9	0	0	0	0	0	0	6	1	0	0	2	0	0	0	0	0	2	1	0	1	1	0	4
C20orf26	9	9	8	8	0	0	0	0	0	0	6	0	0	1	2	0	0	0	0	0	1	4	0	4	0	0	0
ANK1	9	9	7	7	0	0	0	0	0	0	6	1	0	2	0	0	0	0	0	0	1	1	1	2	2	0	2
ARHGAP44	9	10	7	8	0	0	0	0	0	0	6	1	0	2	0	0	0	0	0	0	2	3	0	1	2	0	1
ANKRD12	9	10	8	9	0	0	0	0	0	0	8	0	0	1	0	0	0	0	0	0	2	2	1	2	1	0	1
IMPG1	9	9	8	8	0	0	0	0	0	0	8	0	0	1	0	0	0	0	0	0	2	2	0	2	0	0	3
CCDC15	9	9	9	9	0	0	0	0	0	0	8	1	0	0	0	0	0	0	0	0	1	2	0	3	1	0	2
RASAL2	9	10	6	7	0	0	0	0	0	0	6	0	0	3	0	0	0	0	0	0	2	4	0	2	0	0	1
NES	9	9	5	5	0	0	0	0	0	0	5	0	0	4	0	0	0	0	0	0	1	4	1	1	1	0	1
UBR2	9	9	9	9	0	0	0	0	0	0	8	0	0	0	1	0	0	0	0	0	2	3	0	2	0	0	2
RP11-307N16.6	9	9	6	6	0	0	0	0	0	0	5	1	0	3	0	0	0	0	0	0	2	5	0	2	0	0	0
MCF2L2	9	9	7	7	0	0	0	0	0	0	4	2	0	2	1	0	0	0	0	0	1	2	0	3	0	0	3
RFX7	9	10	7	8	0	0	0	1	0	0	6	0	0	2	0	0	0	0	0	0	2	0	0	1	0	0	6
SNAP91	9	9	8	8	0	0	0	0	0	0	8	0	0	1	0	0	0	0	0	0	1	2	0	3	1	0	2
SLC4A1	9	10	8	8	0	0	0	0	0	0	8	0	0	2	0	0	0	0	0	0	3	2	0	3	0	0	1
ADCY7	9	9	5	5	0	0	0	0	0	0	5	0	0	4	0	0	0	0	0	0	1	1	1	0	1	0	5
CLUH	9	9	5	5	0	0	0	0	0	0	5	0	0	4	0	0	0	0	0	0	1	2	1	1	3	0	1
SPECC1L	9	9	8	8	0	0	0	0	0	0	6	2	0	1	0	0	0	0	0	0	3	0	0	1	0	0	5
OR2T1	9	9	8	8	0	0	0	0	0	0	8	0	0	1	0	0	0	0	0	0	4	3	1	1	0	0	0
PPEF2	9	9	9	9	0	0	0	0	0	0	9	0	0	0	0	0	0	0	0	0	2	4	0	2	0	0	1
IQSEC2	9	9	5	5	0	0	0	0	0	0	5	0	0	4	0	0	0	0	0	0	3	1	1	2	1	0	1
FMN1	9	9	7	7	0	0	0	0	0	0	6	1	0	2	0	0	0	0	0	0	0	0	0	4	2	0	3
FANCA	9	9	7	7	0	0	0	0	0	0	5	1	0	2	1	0	0	0	0	0	2	1	0	2	1	0	3
EGF	9	10	7	8	1	0	0	0	0	0	5	0	0	2	1	0	0	0	0	0	1	2	0	3	0	0	3
ABCC2	9	9	8	8	0	0	0	0	0	0	7	1	0	1	0	0	0	0	0	0	1	3	0	1	1	0	3
WNK4	9	9	5	5	0	0	0	0	0	0	5	0	0	4	0	0	0	0	0	0	3	3	0	1	1	1	0
LAMC3	9	9	8	8	0	0	0	0	0	0	8	0	0	1	0	0	0	0	0	0	2	2	0	4	0	0	1
SEL1L2	9	10	6	6	0	0	0	1	0	0	4	0	0	4	1	0	0	0	0	0	3	1	0	3	0	0	2
OTOL1	9	9	9	9	0	0	0	0	0	0	9	0	0	0	0	0	0	0	0	0	2	1	0	4	0	0	2
CAND2	9	9	9	9	0	0	0	0	0	0	8	1	0	0	0	0	0	0	0	0	2	0	1	2	2	0	2
SLCO6A1	9	9	6	6	0	1	0	0	0	0	5	0	0	3	0	0	0	0	0	0	0	1	0	4	2	0	2
UBR1	9	9	6	6	0	0	0	0	0	0	5	1	0	3	0	0	0	0	0	0	3	2	0	2	1	0	1
EIF5B	9	9	9	9	0	0	0	0	2	0	6	0	0	0	1	0	0	0	0	0	1	1	0	3	0	0	4
ZNF582	9	10	6	6	0	1	0	0	0	0	5	0	0	3	0	0	0	0	0	0	0	1	1	0	1	0	6
OR4K14	9	9	5	5	0	0	0	0	0	0	5	0	0	4	0	0	0	0	0	0	1	4	0	1	0	0	3
PYGB	9	9	6	6	0	0	0	1	0	0	5	0	0	3	0	0	0	0	0	0	2	0	0	3	0	0	4
ADAM28	9	9	7	7	0	0	0	0	0	0	5	0	0	2	2	0	0	0	0	0	3	2	0	2	0	1	1
PLEKHG4B	9	10	3	4	0	0	0	0	0	0	3	0	0	6	1	0	0	0	0	0	1	2	1	5	0	0	0
NCKAP1L	9	9	7	7	0	0	0	0	0	0	7	0	0	2	0	0	0	0	0	0	2	1	0	4	0	1	1
TAS1R2	9	9	5	5	0	0	0	0	0	0	5	0	0	4	0	0	0	0	0	0	2	1	0	0	3	0	3
MB21D2	9	9	7	7	0	0	0	0	0	0	6	1	0	2	0	0	0	0	0	0	3	1	0	1	1	0	3
SETD1A	9	9	7	7	0	0	0	1	1	0	4	1	0	2	0	0	0	0	0	0	3	2	0	3	0	0	1
NLRP1	9	9	7	7	0	0	0	0	0	0	7	0	0	2	0	0	0	0	0	0	0	2	0	2	0	0	5
LAMB2	9	9	8	8	0	0	0	0	0	0	7	1	0	1	0	0	0	0	0	0	2	0	1	3	1	0	2
KCNN2	9	9	8	8	0	0	0	0	0	0	7	1	0	1	0	0	0	0	0	0	1	4	0	2	0	0	2
USP5	9	9	9	9	0	0	0	0	0	0	7	1	0	0	1	0	0	0	0	0	2	0	0	3	1	0	3
TRAK1	9	9	9	9	0	0	0	0	0	0	9	0	0	0	0	0	0	0	0	0	1	3	0	1	2	0	2
PCDHB5	9	9	6	6	0	0	0	0	0	0	6	0	0	3	0	0	0	0	0	0	0	3	0	5	0	1	0
INADL	9	9	4	4	0	0	0	0	0	0	3	0	0	5	1	0	0	0	0	0	0	3	0	4	0	0	2
DNAI2	9	9	4	4	0	0	0	0	0	0	4	0	0	5	0	0	0	0	0	0	1	2	0	4	0	0	2
FBXL13	9	9	8	8	0	0	0	0	0	0	8	0	0	1	0	0	0	0	0	0	2	3	1	0	1	0	2
XYLT1	9	9	6	6	0	0	1	0	1	0	4	0	0	3	0	0	0	0	0	0	0	4	0	2	0	0	3
APC2	9	9	5	5	0	0	0	0	1	0	4	0	0	4	0	0	0	0	0	0	1	2	2	1	1	0	2
LGR6	9	9	8	8	0	0	0	1	0	0	6	0	0	1	1	0	0	0	0	0	2	2	1	0	0	0	4
CDK5RAP2	9	9	6	6	0	0	0	0	0	0	5	0	0	3	1	0	0	0	0	0	1	2	1	0	1	0	4
VEPH1	9	10	7	8	0	0	0	0	0	0	7	0	0	2	0	0	0	0	0	0	4	4	0	0	0	0	1
ZNF219	9	9	7	7	0	0	0	0	0	0	7	0	0	2	0	0	0	0	0	0	4	3	0	1	0	1	0
CROCC	9	9	7	7	0	0	0	0	0	0	6	1	0	2	0	0	0	0	0	0	5	2	0	2	0	0	0
KIAA1683	9	9	7	7	0	0	0	0	0	0	6	1	0	2	0	0	0	0	0	0	2	0	0	3	2	0	2
TRDN	9	10	9	10	0	0	0	0	0	0	6	2	0	0	2	0	0	0	0	0	0	4	0	3	0	0	2
CACHD1	9	9	5	5	0	0	0	0	0	0	5	0	0	4	0	0	0	0	0	0	3	1	0	3	0	0	2
DUOX2	9	9	6	6	0	0	0	0	0	0	5	0	0	3	1	0	0	0	0	0	1	5	0	2	0	0	1
RP11-1055B8.7	9	10	9	10	0	0	0	0	0	0	7	1	0	0	1	0	0	0	0	0	4	0	0	5	0	0	0
APLP1	9	9	9	9	0	0	0	0	0	0	9	0	0	0	0	0	0	0	0	0	1	3	0	1	1	0	3
ZNF236	9	10	7	8	0	0	0	0	0	0	6	1	0	2	0	0	0	0	0	0	1	2	0	4	1	0	1
JAKMIP1	9	9	5	5	0	1	0	0	0	0	3	0	0	4	1	0	0	0	0	0	1	3	1	2	0	0	2
CD248	9	9	6	6	0	0	0	0	0	0	6	0	0	3	0	0	0	0	0	0	3	1	0	3	0	0	2
NCAPG2	9	9	4	4	0	0	0	0	0	0	3	1	0	5	0	0	0	0	0	0	0	2	0	6	0	0	1
CCDC27	9	9	6	6	0	0	1	0	0	0	2	2	0	3	1	0	0	0	0	0	0	1	1	0	1	0	6
STXBP5	9	9	8	8	0	0	0	0	0	0	8	0	0	1	0	0	0	0	0	0	1	2	0	3	0	0	3
TPRXL	9	9	8	8	0	0	0	0	4	3	0	0	0	1	1	0	0	0	0	0	0	6	0	0	0	0	3
CD46	9	9	7	7	0	0	0	0	0	0	7	0	0	2	0	0	0	0	0	0	2	2	0	3	1	0	1
AKAP4	9	9	7	7	0	0	0	0	0	0	5	1	0	2	1	0	0	0	0	0	3	0	0	3	0	0	3
CLASP2	9	10	8	9	0	0	1	0	0	0	7	0	0	1	0	0	0	0	0	0	1	1	0	3	1	0	3
MED23	9	9	7	7	0	0	0	0	0	0	5	2	0	2	0	0	0	0	0	0	3	1	0	3	1	0	1
EIF4G1	9	12	7	10	0	0	0	0	0	0	7	0	0	2	0	0	0	0	0	0	3	2	0	0	1	0	3
ITGA4	9	9	8	8	0	0	0	0	0	0	8	0	0	1	0	0	0	0	0	0	2	1	0	2	3	0	1
UHRF1BP1L	9	10	9	10	0	0	0	0	0	0	8	0	0	0	1	0	0	0	0	0	5	2	1	1	0	0	0
NUP98	9	9	7	7	0	0	0	0	0	0	6	0	0	2	1	0	0	0	0	0	0	4	1	2	1	0	1
CPSF1	9	9	5	5	0	0	0	0	0	0	5	0	0	4	0	0	0	0	0	0	2	1	0	2	0	1	3
NUP188	9	9	6	6	0	0	0	0	0	0	4	0	0	3	2	0	0	0	0	0	2	0	0	2	1	0	4
ZNF229	9	9	8	8	0	0	0	0	0	0	7	1	0	1	0	0	0	0	0	0	0	3	1	4	0	0	1
HTR1B	9	9	7	7	0	0	0	0	0	0	6	1	0	2	0	0	0	0	0	0	1	4	0	4	0	0	0
ATP8A1	9	9	8	8	0	0	0	0	0	0	8	0	0	1	0	0	0	0	0	0	0	1	0	2	1	0	5
ST6GAL2	9	9	8	8	0	0	0	0	0	0	6	1	0	1	1	0	0	0	0	0	1	3	0	0	1	1	3
KCNK13	9	10	8	9	0	0	0	0	0	0	8	1	0	1	0	0	0	0	0	0	2	2	0	3	0	0	2
KIF15	9	9	6	6	0	0	1	0	0	0	4	1	0	3	0	0	0	0	0	0	3	2	0	0	0	0	4
OLFML2B	9	9	7	7	0	0	0	0	0	0	6	1	0	2	0	0	0	0	0	0	2	2	1	1	0	1	2
CHRD	9	9	7	7	0	0	1	0	0	0	6	0	0	2	0	0	0	0	0	0	1	4	0	1	0	0	3
PPFIA1	9	9	8	8	0	0	0	0	0	0	7	0	0	1	1	0	0	0	0	0	2	5	1	0	0	0	1
DENND4C	9	9	5	5	0	0	0	0	0	0	4	0	0	4	1	0	0	0	0	0	0	3	0	4	2	0	0
KIAA0319	9	9	6	6	0	0	0	0	0	0	4	1	0	3	1	0	0	0	0	0	1	1	0	0	2	1	4
JAK3	9	9	7	7	0	0	0	0	0	0	6	1	0	2	0	0	0	0	0	0	2	3	0	1	2	0	1
CCDC171	9	9	8	8	0	0	0	0	0	0	7	1	0	1	0	0	0	0	0	0	4	0	0	2	1	0	2
SGOL2	9	9	7	7	0	0	0	1	0	0	6	0	0	2	0	0	0	0	0	0	4	0	0	4	0	0	1
PDE8B	9	9	8	8	0	0	0	0	0	0	8	0	0	1	0	0	0	0	0	0	4	1	0	2	0	0	2
OR5D13	9	9	9	9	0	0	0	0	0	0	7	2	0	0	0	0	0	0	0	0	2	0	0	3	0	0	4
FRMD4B	9	9	5	5	0	1	0	0	0	0	3	1	0	4	0	0	0	0	0	0	1	1	0	4	2	0	1
KIAA1199	8	8	4	4	0	0	0	0	0	0	4	0	0	4	0	0	0	0	0	0	4	2	0	1	1	0	0
TAOK3	8	8	6	6	0	0	0	0	0	0	6	0	0	2	0	0	0	0	0	0	1	2	1	2	0	1	1
SLC12A4	8	8	8	8	0	0	0	0	0	0	8	0	0	0	0	0	0	0	0	0	3	3	0	2	0	0	0
OR4A15	8	8	5	5	0	0	0	0	0	0	5	0	0	3	0	0	0	0	0	0	2	1	0	1	0	1	3
PRDM2	8	8	8	8	0	0	0	0	0	0	7	0	0	0	1	0	0	0	0	0	2	3	1	0	2	0	0
ERBB2IP	8	8	7	7	0	0	0	0	0	0	6	1	0	1	0	0	0	0	0	0	1	1	0	2	0	0	4
FTMT	8	8	8	8	0	0	0	0	0	0	8	0	0	0	0	0	0	0	0	0	0	2	0	4	2	0	0
RAG1	8	8	8	8	0	0	0	0	0	0	7	1	0	0	0	0	0	0	0	0	2	0	0	1	1	0	4
UNC13B	8	8	5	5	0	0	0	0	0	0	5	0	0	3	0	0	0	0	0	0	1	2	0	2	0	0	3
TFAP2B	8	8	5	5	0	0	1	0	0	0	4	0	0	3	0	0	0	0	0	0	0	1	1	2	0	0	4
SUV420H1	8	9	8	9	0	0	0	0	0	0	8	0	0	0	0	0	0	0	0	0	0	2	0	3	0	0	3
LPIN3	8	8	6	6	0	0	0	0	0	0	5	1	0	2	0	0	0	0	0	0	1	3	0	2	0	0	2
TTC3	8	10	7	8	0	0	0	0	0	0	6	1	0	2	1	0	0	0	0	0	1	2	0	1	2	0	2
VWCE	8	8	7	7	0	0	1	0	0	0	5	0	0	1	1	0	0	0	0	0	2	2	0	0	1	0	3
ABCC12	8	8	6	6	0	0	0	0	0	0	6	0	0	2	0	0	0	0	0	0	0	2	1	0	1	1	3
GPATCH8	8	8	8	8	0	0	0	0	0	0	6	1	0	0	1	0	0	0	0	0	2	2	1	2	0	0	1
OR11L1	8	8	5	5	0	0	0	0	0	0	2	3	0	3	0	0	0	0	0	0	2	2	0	1	0	0	3
WFIKKN1	8	8	5	5	0	0	0	0	0	0	5	0	0	3	0	0	0	0	0	0	3	3	0	1	0	0	1
JAK2	8	8	8	8	0	0	0	0	0	0	7	1	0	0	0	0	0	0	0	0	4	2	0	1	0	0	1
LRRC16B	8	8	6	6	0	0	0	0	0	0	4	1	0	2	1	0	0	0	0	0	3	2	0	1	1	0	1
ANKDD1A	8	8	7	7	0	0	0	0	0	0	4	1	0	1	2	0	0	0	0	0	3	2	0	0	1	0	2
LPPR4	8	8	7	7	0	0	0	0	0	0	5	1	0	1	1	0	0	0	0	0	2	0	1	4	1	0	0
CMKLR1	8	8	6	6	0	0	0	0	0	0	6	0	0	2	0	0	0	0	0	0	0	3	0	1	0	0	4
MAP3K6	8	8	7	7	0	0	0	0	0	0	7	0	0	1	0	0	0	0	0	0	3	1	0	2	0	1	1
SERPINA4	8	9	7	7	0	0	0	0	0	0	7	0	0	2	0	0	0	0	0	0	3	1	0	0	1	0	3
ZFYVE9	8	8	6	6	0	0	1	0	0	0	5	0	0	2	0	0	0	0	0	0	2	2	0	1	0	0	3
UCKL1	8	9	5	5	0	0	0	0	0	0	3	0	0	4	2	0	0	0	0	0	2	3	0	2	0	0	1
OBSL1	8	8	6	6	0	0	1	0	0	0	5	0	0	2	0	0	0	0	0	0	3	2	0	1	0	0	2
MAN1A1	8	9	8	9	0	0	1	0	0	0	6	1	0	0	0	0	0	0	0	0	0	3	0	4	1	0	0
NLGN4X	8	8	8	8	0	0	0	0	0	0	8	0	0	0	0	0	0	0	0	0	2	2	0	4	0	0	0
FBXO34	8	8	8	8	0	0	0	0	0	0	8	0	0	0	0	0	0	0	0	0	3	0	0	1	1	0	3
HEATR5A	8	8	8	8	0	0	0	0	0	0	8	0	0	0	0	0	0	0	0	0	3	3	0	0	0	0	2
ATP2C2	8	8	6	6	0	0	0	0	0	0	6	0	0	2	0	0	0	0	0	0	1	2	0	5	0	0	0
TELO2	8	8	7	7	0	0	0	0	0	0	6	0	0	1	1	0	0	0	0	0	3	2	0	0	1	0	2
POU4F3	8	8	3	3	0	0	0	0	0	0	3	0	0	5	0	0	0	0	0	0	2	2	1	0	1	0	2
GPR161	8	8	5	5	0	0	0	0	0	0	5	0	0	3	0	0	0	0	0	0	1	0	1	0	2	0	4
KLHL38	8	9	7	7	0	0	0	0	0	0	7	0	0	2	0	0	0	0	0	0	2	3	0	1	0	0	2
ENPEP	8	8	6	6	0	0	1	0	0	0	4	0	0	2	1	0	0	0	0	0	2	3	0	0	0	0	3
TBL1XR1	8	8	6	6	0	0	1	0	0	0	5	0	0	2	0	0	0	0	0	0	1	2	0	3	1	0	1
ANKRD36	8	8	6	6	0	0	0	0	0	0	5	1	0	2	0	0	0	0	0	0	2	1	0	2	0	0	3
CPA3	8	8	8	8	0	0	0	0	0	0	6	2	0	0	0	0	0	0	0	0	1	1	0	5	0	0	1
GUF1	8	8	5	5	0	0	0	0	0	0	5	0	0	3	0	0	0	0	0	0	0	3	0	3	0	0	2
RNF111	8	8	7	7	0	0	0	0	0	0	4	2	0	1	1	0	0	0	0	0	1	2	0	1	0	0	4
ATP2B4	8	8	6	6	0	0	0	0	0	0	6	0	0	2	0	0	0	0	0	0	0	3	0	0	0	0	5
KANSL3	8	8	7	7	0	0	1	0	0	1	5	0	0	1	0	0	0	0	0	0	2	2	0	2	1	0	1
XRN1	8	8	6	6	0	0	0	0	0	0	6	0	0	2	0	0	0	0	0	0	2	2	0	3	0	0	1
EMR3	8	8	7	7	0	0	0	0	0	0	5	0	0	1	2	0	0	0	0	0	2	2	1	1	0	0	2
RAPGEF5	8	8	7	7	0	0	0	0	0	0	7	0	0	1	0	0	0	0	0	0	0	3	1	2	0	0	2
PTGFRN	8	8	6	6	0	0	0	0	0	0	5	0	0	2	1	0	0	0	0	0	2	2	0	1	0	0	3
C20orf194	8	8	4	4	0	0	0	0	0	0	2	1	0	4	1	0	0	0	0	0	4	1	0	1	0	0	2
HRC	8	9	5	5	0	0	0	0	0	0	5	0	0	4	0	0	0	0	0	0	1	1	1	3	0	0	2
FAM178B	8	8	6	6	0	0	0	0	0	0	4	1	0	2	1	0	0	0	0	0	3	1	1	2	1	0	0
KCNC2	8	8	6	6	0	0	0	0	0	0	5	1	0	2	0	0	0	0	0	0	0	2	0	4	2	0	0
JAKMIP3	8	8	7	7	0	0	1	0	0	0	6	0	0	1	0	0	0	0	0	0	2	2	0	1	1	0	2
TBX22	8	8	7	7	0	0	0	0	0	0	6	1	0	1	0	0	0	0	0	0	1	4	0	2	0	0	1
SLC4A4	8	8	8	8	0	0	0	0	0	0	7	0	0	0	1	0	0	0	0	0	1	3	1	3	0	0	0
ANKZF1	8	9	8	9	0	0	0	0	0	0	6	1	0	0	1	0	0	0	0	0	1	1	0	3	0	1	2
PLXNA3	8	9	7	7	0	0	0	1	0	0	4	1	0	2	1	0	0	0	0	0	1	2	0	3	0	0	2
WWC2	8	8	7	7	0	0	0	0	0	0	6	1	0	1	0	0	0	0	0	0	0	2	0	6	0	0	0
KIF7	8	10	7	9	0	0	0	0	0	0	6	1	0	1	0	0	0	0	0	0	1	2	0	0	0	0	5
AMBRA1	8	8	6	6	0	0	0	0	0	0	6	0	0	2	0	0	0	0	0	0	0	2	0	0	1	0	5
MSN	8	9	7	8	0	0	0	0	2	0	5	0	0	1	1	0	0	0	0	0	2	1	0	3	0	0	2
TOP3B	8	8	5	5	0	0	0	0	0	0	4	0	0	3	1	0	0	0	0	0	2	1	0	1	0	0	4
ZBTB38	8	8	5	5	0	0	0	0	0	0	5	0	0	3	0	0	0	0	0	0	2	1	1	2	0	0	2
CHD3	8	8	6	6	0	0	1	0	0	0	4	1	0	2	0	0	0	0	0	0	1	3	0	2	0	0	2
N4BP2	8	8	7	7	0	0	1	0	1	0	5	0	0	1	0	0	0	0	0	0	0	0	2	2	0	0	4
PLEKHG2	8	8	8	8	0	0	0	1	0	0	7	0	0	0	0	0	0	0	0	0	4	1	1	2	0	0	0
SLC7A14	8	8	5	5	0	0	0	0	0	0	5	0	0	3	0	0	0	0	0	0	1	0	0	4	0	0	3
PABPC3	8	8	6	6	0	0	0	2	1	0	3	0	0	2	0	0	0	0	0	0	0	2	1	3	0	0	2
ESRRG	8	8	6	6	0	0	0	0	0	0	5	1	0	2	0	0	0	0	0	0	2	0	0	3	1	0	2
PLAGL1	8	8	6	6	0	1	0	0	0	0	5	0	0	2	0	0	0	0	0	0	1	4	0	3	0	0	0
ANO2	8	8	7	7	0	0	0	0	0	0	5	2	0	1	0	0	0	0	0	0	0	1	0	1	2	0	4
NLRP7	8	8	3	3	0	0	0	0	0	0	3	0	0	5	0	0	0	0	0	0	1	1	0	2	0	1	3
VPS9D1	8	8	5	5	0	0	0	1	1	0	3	0	0	3	0	0	0	0	0	0	1	2	0	0	0	2	3
TGM3	8	8	5	5	0	0	0	0	0	0	4	0	0	3	1	0	0	0	0	0	2	2	1	2	0	0	1
KLHL4	8	8	7	7	0	0	0	0	0	0	4	1	0	1	2	0	0	0	0	0	2	3	0	1	0	0	2
POM121L2	8	8	6	6	0	0	0	0	0	0	6	0	0	2	0	0	0	0	0	0	1	2	0	3	1	0	1
PPP1R26	8	8	7	7	0	0	1	0	0	0	6	0	0	1	0	0	0	0	0	0	3	0	1	2	1	0	1
WDR64	8	8	8	8	0	0	0	0	0	0	8	0	0	0	0	0	0	0	0	0	1	1	0	4	0	0	2
FRMPD2	8	8	7	7	0	0	0	0	0	0	6	1	0	1	0	0	0	0	0	0	1	3	0	0	1	0	3
CCDC30	8	8	8	8	0	0	0	0	0	0	7	0	0	0	1	0	0	0	0	0	2	1	0	0	1	0	4
SLITRK6	8	10	7	8	0	0	1	0	0	0	7	0	0	2	0	0	0	0	0	0	1	2	0	3	1	0	1
ADAM21	8	8	6	6	0	0	0	0	0	0	6	0	0	2	0	0	0	0	0	0	3	1	0	3	0	0	1
PPP1R3A	8	8	5	5	0	0	1	0	0	0	3	1	0	3	0	0	0	0	0	0	1	3	1	0	1	0	2
VPS8	8	8	8	8	0	0	0	0	0	0	7	0	0	0	1	0	0	0	0	0	1	5	0	0	1	0	1
SMC2	8	8	5	5	0	0	0	1	0	0	3	0	0	3	1	0	0	0	0	0	2	1	0	1	0	0	4
PCDH1	8	8	8	8	0	0	3	0	0	0	4	0	1	0	0	0	0	0	0	0	0	1	0	4	0	0	3
LYN	8	8	6	6	0	0	0	0	0	0	6	0	0	2	0	0	0	0	0	0	2	2	0	2	1	0	1
BEND2	8	8	6	6	0	0	0	0	0	0	4	1	0	2	1	0	0	0	0	0	3	2	0	0	0	0	3
DIP2B	8	8	8	8	0	0	0	0	0	0	6	2	0	0	0	0	0	0	0	0	1	2	2	1	0	0	2
FGA	8	9	7	8	0	0	0	0	0	0	4	0	0	1	3	0	0	0	0	0	0	3	0	3	1	0	1
PTPN21	8	8	5	5	0	0	0	1	0	0	3	1	0	3	0	0	0	0	0	0	2	2	0	1	1	1	1
SLC6A19	8	8	5	5	0	0	0	0	0	0	5	0	0	3	0	0	0	0	0	0	1	4	0	1	0	0	2
PCDHB10	8	8	6	6	0	0	0	0	0	0	5	1	0	2	0	0	0	0	0	0	1	2	0	4	0	0	1
SLC4A1AP	8	8	4	4	0	0	0	0	0	0	3	0	0	4	1	0	0	0	0	0	2	2	0	2	1	0	1
PCM1	8	8	8	8	0	0	0	0	0	0	7	0	0	0	1	0	0	0	0	0	0	1	0	3	1	0	3
PLEKHG6	8	8	5	5	0	0	0	0	0	0	4	1	0	3	0	0	0	0	0	0	0	2	0	4	0	0	2
SERAC1	8	9	5	5	0	0	0	0	0	0	5	0	0	4	0	0	0	0	0	0	4	1	1	1	1	0	0
GLB1L3	8	8	5	5	0	0	0	0	0	0	5	0	0	3	0	0	0	0	0	0	1	1	0	3	1	0	2
MATN2	8	8	7	7	0	0	0	0	0	0	6	0	0	1	1	0	0	0	0	0	0	2	0	2	0	0	4
PHF20L1	8	8	7	7	0	0	1	1	0	0	4	1	0	1	0	0	0	0	0	0	1	4	0	1	1	0	1
OVCH1	8	8	6	6	0	0	0	0	0	0	5	0	0	2	1	0	0	0	0	0	1	0	0	0	1	1	5
FZD6	8	9	5	6	0	0	0	0	0	0	5	0	0	3	0	0	0	0	0	0	2	0	3	1	0	0	2
CKAP5	8	8	7	7	0	0	0	1	0	0	5	0	0	1	1	0	0	0	0	0	1	1	0	2	1	0	3
ZNF714	8	8	6	6	0	0	1	0	0	0	3	2	0	2	0	0	0	0	0	0	2	1	0	3	0	0	2
WDR52	8	8	8	8	0	0	0	0	0	0	8	0	0	0	0	0	0	0	0	0	2	3	0	3	0	0	0
KIF21B	8	8	4	4	0	0	0	0	0	0	4	0	0	4	0	0	0	0	0	0	2	0	0	4	0	1	1
SUSD2	8	8	5	5	0	0	0	0	0	0	5	0	0	3	0	0	0	0	0	0	1	2	0	1	1	1	2
A1CF	8	8	8	8	0	0	1	0	0	0	6	1	0	0	0	0	0	0	0	0	4	0	0	2	1	0	1
ALDH18A1	8	8	5	5	0	0	0	0	0	0	5	0	0	3	0	0	0	0	0	0	2	1	0	2	0	0	3
UBR3	8	9	8	9	0	0	0	0	0	0	8	0	0	0	0	0	0	0	0	0	0	2	0	2	0	0	4
USP7	8	8	4	4	0	0	0	0	0	0	2	2	0	4	0	0	0	0	0	0	1	2	0	2	1	0	2
PDZRN3	8	8	6	6	0	0	0	0	0	0	5	0	0	2	1	0	0	0	0	0	2	5	0	0	0	0	1
MBD5	8	11	7	9	0	0	0	0	0	0	7	1	0	2	0	0	0	0	0	0	0	1	0	2	1	0	4
ZBTB18	8	9	5	5	0	0	0	0	0	0	5	0	0	4	0	0	0	0	0	0	2	3	0	2	0	0	1
UGT2B4	8	8	7	7	0	0	0	0	0	0	7	0	0	1	0	0	0	0	0	0	2	2	0	3	0	0	1
TRPV5	8	8	6	6	0	0	0	0	0	0	6	0	0	2	0	0	0	0	0	0	0	2	0	3	1	0	2
DGKD	8	8	4	4	0	0	0	0	0	0	3	1	0	4	0	0	0	0	0	0	2	2	0	1	1	0	2
CAPN6	8	9	7	8	0	0	0	0	0	0	6	1	0	1	0	0	0	0	0	0	3	1	0	0	1	1	2
KCNH4	8	8	5	5	0	0	0	0	0	0	5	0	0	3	0	0	0	0	0	0	0	3	0	2	0	0	3
GAB4	8	8	6	6	0	0	0	0	0	0	6	0	0	2	0	0	0	0	0	0	3	1	0	2	0	0	2
PLIN3	8	8	6	6	0	0	0	0	0	0	6	0	0	2	0	0	0	0	0	0	1	2	0	4	0	0	1
CASP14	8	8	6	6	0	0	0	0	0	0	5	0	0	2	1	0	0	0	0	0	2	1	0	1	0	0	4
EPS15	8	8	5	5	0	0	0	0	0	0	4	1	0	3	0	0	0	0	0	0	0	3	0	1	1	0	3
ADAMTSL4	8	8	6	6	0	0	2	1	0	0	3	0	0	2	0	0	0	0	0	0	2	2	0	1	1	0	2
ESR1	8	9	4	4	0	0	0	1	0	0	3	0	0	4	0	0	0	0	0	0	0	3	0	2	0	0	3
KCNAB1	8	8	6	6	0	0	0	0	0	0	6	0	0	2	0	0	0	0	0	0	1	3	2	1	0	0	1
GRM1	8	8	7	7	0	0	0	0	1	0	4	2	0	1	0	0	0	0	0	0	1	3	0	4	0	0	0
PDE4D	8	9	7	8	0	0	0	0	1	0	6	0	0	1	0	0	0	0	0	0	1	3	0	2	0	0	2
FGFR4	8	8	6	6	0	0	0	0	0	0	6	0	0	2	0	0	0	0	0	0	1	1	0	3	0	0	3
FRMD4A	8	8	7	7	0	0	0	0	0	0	7	0	0	1	0	0	0	0	0	0	1	2	0	2	0	1	2
BCL11B	8	8	5	5	0	0	0	1	1	0	3	0	0	3	0	0	0	0	0	0	1	3	0	3	1	0	0
GABRA1	8	8	6	6	0	0	0	0	0	0	5	1	0	2	0	0	0	0	0	0	1	1	0	3	1	0	2
DLL4	8	8	6	6	0	0	0	0	0	0	6	0	0	2	0	0	0	0	0	0	3	2	1	2	0	0	0
CCDC102B	8	8	6	6	0	0	0	0	0	0	6	0	0	2	0	0	0	0	0	0	3	2	0	1	0	1	1
COL5A3	8	8	6	6	0	0	1	0	0	0	5	0	0	2	0	0	0	0	0	0	4	1	0	1	1	0	1
ZNF44	8	8	6	6	0	0	0	0	0	0	5	1	0	2	0	0	0	0	0	0	1	2	1	1	1	0	2
BRPF1	8	8	5	5	0	0	1	0	0	0	4	0	0	3	0	0	0	0	0	0	1	2	0	1	0	0	4
MSH4	8	8	6	6	0	0	0	0	0	0	5	1	0	2	0	0	0	0	0	0	0	4	0	3	0	0	1
PSD	8	8	3	3	0	0	0	0	0	0	2	0	0	5	1	0	0	0	0	0	0	0	1	5	0	0	2
DCAF6	8	8	6	6	0	0	0	0	0	0	6	0	0	2	0	0	0	0	0	0	0	3	0	3	1	0	1
ANKRD36C	8	8	6	6	0	0	0	0	0	0	3	1	0	2	2	0	0	0	0	0	2	0	0	1	0	0	5
SOGA3	8	8	6	6	0	0	0	0	0	0	6	0	0	2	0	0	0	0	0	0	2	1	0	4	0	0	1
CEP85L	8	8	5	5	0	0	0	0	0	0	5	0	0	3	0	0	0	0	0	0	0	4	1	1	0	0	2
PCMTD1	8	8	6	6	0	0	0	0	0	0	6	0	0	2	0	0	0	0	0	0	1	3	0	1	0	0	3
MCMDC2	8	8	6	6	0	0	0	0	0	0	4	1	0	2	1	0	0	0	0	0	3	1	1	1	0	0	2
RFX6	8	8	7	7	0	0	0	0	0	0	6	0	0	1	1	0	0	0	0	0	3	1	0	1	0	1	2
SPAG1	8	8	8	8	0	0	0	0	0	0	8	0	0	0	0	0	0	0	0	0	1	1	1	3	0	0	2
SMG7	8	8	5	5	0	0	0	1	0	0	4	0	0	3	0	0	0	0	0	0	0	2	0	2	2	0	2
TGFBR3	8	9	5	5	0	0	0	0	0	0	5	0	0	4	0	0	0	0	0	0	1	4	1	1	0	0	1
FGD3	8	8	4	4	0	0	1	0	0	0	3	0	0	4	0	0	0	0	0	0	1	1	0	6	0	0	0
RHPN2	8	8	8	8	0	0	0	2	0	0	6	0	0	0	0	0	0	0	0	0	2	1	0	4	1	0	0
ABCC1	8	8	6	6	0	0	0	0	0	0	4	1	0	2	1	0	0	0	0	0	2	3	0	3	0	0	0
AGBL5	8	8	6	6	0	0	0	0	0	0	5	0	0	2	1	0	0	0	0	0	3	1	0	0	0	1	3
BEND3	8	8	5	5	0	0	0	0	0	0	3	2	0	3	0	0	0	0	0	0	2	2	1	2	0	0	1
PLEKHA5	8	8	8	8	0	0	2	0	0	0	4	1	0	0	1	0	0	0	0	0	2	1	0	1	1	0	3
EPHA8	8	8	7	7	0	0	0	0	0	0	7	0	0	1	0	0	0	0	0	0	0	3	0	2	1	0	2
EPHB2	8	10	4	4	0	0	0	0	0	0	4	0	0	5	0	0	0	0	0	0	2	2	1	2	1	0	0
ENPP3	8	8	7	7	0	0	0	0	0	0	7	0	0	1	0	0	0	0	0	0	1	4	1	1	0	0	1
ZSCAN18	8	8	5	5	0	0	0	0	0	0	5	0	0	3	0	0	0	0	0	0	2	2	0	3	0	0	1
SDCCAG8	8	8	5	5	0	0	0	0	0	0	3	2	0	3	0	0	0	0	0	0	2	2	0	1	1	0	2
GIMAP8	8	8	6	6	0	0	0	0	0	0	5	1	0	2	0	0	0	0	0	0	4	1	0	3	0	0	0
RPGRIP1	8	9	7	7	0	0	0	0	0	0	7	0	0	2	0	0	0	0	0	0	4	3	0	1	0	0	0
TDRD15	8	8	7	7	0	0	0	0	0	0	7	0	0	1	0	0	0	0	0	0	0	4	0	0	0	0	4
DICER1	8	8	8	8	0	0	0	0	0	0	6	2	0	0	0	0	0	0	0	0	2	1	0	2	0	0	3
PCDHA4	8	8	7	7	0	0	0	0	0	0	7	0	0	1	0	0	0	0	0	0	0	1	1	3	0	0	3
TRPV6	8	8	6	6	0	0	1	0	0	0	5	0	0	2	0	0	0	0	0	0	1	2	0	2	0	0	3
MOSPD2	8	8	6	6	0	0	0	0	0	0	5	1	0	2	0	0	0	0	0	0	1	2	0	0	1	0	4
NUP153	8	8	5	5	0	0	0	0	0	0	3	2	0	3	0	0	0	0	0	0	2	1	0	3	0	0	2
GCM2	8	8	4	4	0	0	0	0	0	0	3	0	0	4	1	0	0	0	0	0	2	3	0	0	0	0	3
NPAT	8	9	5	6	0	0	0	0	0	0	4	2	0	3	0	0	0	0	0	0	2	1	1	1	1	0	2
TSC2	8	8	5	5	0	0	0	0	0	0	4	1	0	3	0	0	0	0	0	0	2	3	0	1	0	0	2
ARID5B	8	8	7	7	0	0	0	0	0	0	7	0	0	1	0	0	0	0	0	0	2	0	0	3	0	0	3
PAXIP1	8	8	5	5	0	0	0	1	0	0	4	0	0	3	0	0	0	0	0	0	0	0	0	1	0	0	7
LRRC66	8	8	5	5	0	0	0	0	0	0	5	0	0	3	0	0	0	0	0	0	0	2	0	2	0	1	3
RALGAPA2	8	8	7	7	0	0	0	0	0	0	4	0	0	1	3	0	0	0	0	0	1	3	0	2	1	0	1
KIAA1407	8	8	7	7	0	0	1	0	0	0	5	1	0	1	0	0	0	0	0	0	0	2	0	3	0	0	3
CADPS	8	8	6	6	0	0	0	0	0	0	6	0	0	2	0	0	0	0	0	0	4	0	0	3	1	0	0
FGFR2	8	8	8	8	0	0	0	0	0	0	8	0	0	0	0	0	0	0	0	0	2	2	0	1	0	0	3
PDILT	8	8	6	6	0	0	0	0	0	0	6	0	0	2	0	0	0	0	0	0	2	3	0	3	0	0	0
MAT2B	8	8	5	5	0	0	0	1	0	0	4	0	0	3	0	0	0	0	0	0	0	4	0	0	1	1	2
TP53BP1	8	8	8	8	0	0	0	0	0	0	7	1	0	0	0	0	0	0	0	0	0	2	1	2	1	0	2
VPS13A	8	8	8	8	0	0	0	0	1	0	5	0	0	0	2	0	0	0	0	0	2	2	0	2	1	0	1
SEMA4B	8	8	5	5	0	0	0	0	0	0	5	0	0	3	0	0	0	0	0	0	0	1	0	5	1	0	1
CCDC151	8	8	6	6	0	0	0	0	1	0	5	0	0	2	0	0	0	0	0	0	2	1	0	2	0	0	3
DIS3	8	8	7	7	0	1	0	0	0	0	4	1	1	1	0	0	0	0	0	0	0	4	0	1	0	0	3
ZNF829	8	8	7	7	0	0	0	0	0	0	6	1	0	1	0	0	0	0	0	0	5	1	0	1	0	0	1
PRLHR	8	8	6	6	0	0	0	0	0	0	6	0	0	2	0	0	0	0	0	0	3	0	0	2	2	0	1
PHLPP1	8	8	3	3	0	0	0	0	0	0	3	0	0	5	0	0	0	0	0	0	1	1	1	3	0	0	2
MAGEC2	8	8	4	4	0	0	0	0	0	0	4	0	0	4	0	0	0	0	0	0	1	2	0	3	0	0	2
JAG2	8	8	6	6	0	0	0	0	0	0	6	0	0	2	0	0	0	0	0	0	1	3	0	2	0	0	2
BRD9	8	8	7	7	0	0	0	0	0	0	7	0	0	1	0	0	0	0	0	0	2	1	0	3	0	0	2
TBC1D4	8	8	5	5	0	0	1	0	0	0	4	0	0	3	0	0	0	0	0	0	2	3	1	0	0	0	2
PDE2A	8	8	7	7	0	0	0	0	2	0	5	0	0	1	0	0	0	0	0	0	1	1	0	5	1	0	0
NFASC	8	9	8	9	0	0	0	0	0	0	8	0	0	0	0	0	0	0	0	0	1	4	0	2	0	0	1
MYO1A	8	8	4	4	0	0	0	1	0	0	1	1	0	4	1	0	0	0	0	0	2	2	0	1	0	0	3
NPC1L1	8	8	7	7	0	0	0	0	0	0	7	0	0	1	0	0	0	0	0	0	1	1	1	3	0	0	2
ANKFY1	8	8	3	3	0	0	0	0	0	0	2	1	0	5	0	0	0	0	0	0	4	1	0	1	0	0	2
TRPM1	8	8	6	6	0	0	0	0	0	0	5	0	0	2	1	0	0	0	0	0	1	1	0	3	1	0	2
KIAA0195	8	8	7	7	0	0	0	0	1	0	4	1	0	1	1	0	0	0	0	0	3	4	0	0	0	0	1
OR5I1	8	8	5	5	0	0	0	0	0	0	5	0	0	3	0	0	0	0	0	0	1	1	0	4	0	0	2
ZFYVE26	8	8	8	8	0	0	0	0	0	0	7	1	0	0	0	0	0	0	0	0	3	1	0	0	0	1	3
ALPI	8	8	4	4	0	0	0	0	0	0	2	1	0	4	1	0	0	0	0	0	1	2	0	2	2	0	1
PDE11A	8	9	7	8	0	0	0	0	0	0	7	0	0	1	0	0	0	0	0	0	0	4	2	1	0	0	1
POTEH	8	9	6	7	0	0	0	0	0	0	5	0	0	2	0	0	0	1	0	0	2	0	1	3	0	0	2
CCDC146	8	8	7	7	0	0	0	0	0	0	6	0	0	1	1	0	0	0	0	0	0	3	0	2	0	0	3
VWA5B2	8	8	6	6	0	0	0	0	0	0	6	0	0	2	0	0	0	0	0	0	1	4	1	2	0	0	0
KCTD16	8	8	6	6	0	0	0	0	0	0	5	1	0	2	0	0	0	0	0	0	0	0	0	2	1	0	5
LPPR3	8	8	3	3	0	0	0	0	0	0	3	0	0	5	0	0	0	0	0	0	1	4	1	2	0	0	0
AGAP1	8	8	4	4	0	0	0	0	0	0	3	0	0	4	1	0	0	0	0	0	1	4	0	2	0	0	1
LAMA4	8	9	6	7	0	0	0	0	0	0	4	1	0	2	1	0	0	0	0	0	1	2	1	1	0	0	3
RPF1	8	8	5	5	0	0	0	0	0	0	5	0	0	3	0	0	0	0	0	0	2	1	0	2	1	0	2
ZNF33A	8	8	7	7	0	0	0	0	0	0	6	1	0	1	0	0	0	0	0	0	2	2	0	0	0	0	4
PCDHB15	8	10	5	5	0	0	0	0	0	0	5	0	0	5	0	0	0	0	0	0	1	4	0	2	0	0	1
ABCC6	8	9	6	6	0	0	0	0	0	0	6	0	0	3	0	0	0	0	0	0	3	1	0	1	1	0	2
SCAF8	8	8	7	7	0	0	0	0	0	0	5	1	0	1	1	0	0	0	0	0	2	3	0	0	0	0	3
HEPH	8	8	7	7	0	0	0	0	0	0	5	0	0	1	2	0	0	0	0	0	4	3	0	0	0	0	1
A2M	8	8	7	7	0	0	0	0	0	0	6	1	0	1	0	0	0	0	0	0	2	2	2	1	0	0	1
NOL8	8	8	7	7	0	0	0	0	0	0	5	2	0	1	0	0	0	0	0	0	1	0	0	5	1	0	1
ROCK2	8	8	7	7	0	0	0	0	0	0	5	2	0	1	0	0	0	0	0	0	0	3	0	0	0	0	5
FGGY	8	8	6	6	0	0	0	0	0	0	6	0	0	2	0	0	0	0	0	0	1	3	1	3	0	0	0
WHSC1	8	8	6	6	0	0	1	1	0	0	3	0	0	2	1	0	0	0	0	0	2	0	0	2	0	0	4
BCHE	8	8	5	5	0	0	0	0	0	0	5	0	0	3	0	0	0	0	0	0	1	0	1	2	0	0	4
CNOT1	8	8	7	7	0	0	0	0	0	0	6	0	0	1	1	0	0	0	0	0	1	1	0	3	0	0	3
MFN2	8	9	7	8	0	0	0	0	0	0	7	0	0	1	0	0	0	0	0	0	0	2	0	1	0	0	5
OR10K1	8	8	7	7	0	0	0	0	0	0	6	1	0	1	0	0	0	0	0	0	2	1	0	4	0	0	1
CIITA	8	9	7	7	0	0	0	0	0	0	6	1	0	2	0	0	0	0	0	0	2	2	0	1	0	0	3
CDHR5	8	8	7	7	0	0	0	0	0	0	7	0	0	1	0	0	0	0	0	0	3	1	1	1	0	0	2
SORBS2	8	8	6	6	0	0	0	0	1	0	4	0	0	2	1	0	0	0	0	0	3	1	1	1	0	0	2
BRD4	8	8	5	5	0	0	0	0	1	0	3	0	0	3	1	0	0	0	0	0	1	1	0	2	1	0	3
PCDHGB4	8	8	4	4	0	0	0	0	0	0	4	0	0	4	0	0	0	0	0	0	1	2	0	4	1	0	0
FAM193A	8	9	4	4	0	0	0	0	0	0	4	0	0	4	0	0	0	0	0	0	3	3	0	1	0	0	1
HCAR2	8	8	8	8	0	0	0	0	0	0	8	0	0	0	0	0	0	0	0	0	3	2	0	0	0	0	3
KIAA1551	8	8	7	7	0	0	0	0	0	0	7	0	0	1	0	0	0	0	0	0	2	2	0	2	0	0	2
PARP4	8	8	5	5	0	0	0	0	0	0	5	0	0	3	0	0	0	0	0	0	1	1	0	1	0	0	5
SLC44A5	8	8	6	6	0	0	0	0	0	0	5	1	0	2	0	0	0	0	0	0	2	3	0	1	0	0	2
PCDHA12	8	8	4	4	0	0	0	0	0	0	4	0	0	4	0	0	0	0	0	0	2	3	0	3	0	0	0
KANK4	8	8	4	4	0	0	0	0	1	0	2	1	0	4	0	0	0	0	0	0	1	4	0	2	1	0	0
NCOA6	8	8	6	6	0	0	0	0	0	0	6	0	0	2	0	0	0	0	0	0	1	0	0	3	0	1	3
CTDP1	8	8	6	6	0	0	0	0	1	0	4	1	0	2	0	0	0	0	0	0	3	2	0	1	0	0	2
OR2T4	8	8	7	7	0	0	0	0	0	0	7	0	0	1	0	0	0	0	0	0	1	4	0	2	0	0	1
IGHMBP2	8	8	4	4	0	0	0	0	0	0	3	1	0	4	0	0	0	0	0	0	0	3	0	2	0	0	3
SLC39A4	8	8	4	4	0	0	0	0	0	0	4	0	0	4	0	0	0	0	0	0	3	1	0	1	1	0	2
FAM171B	8	8	6	6	0	0	0	0	0	2	4	0	0	2	0	0	0	0	0	0	0	1	0	2	1	2	2
POTEC	8	8	6	6	0	0	1	0	0	0	5	0	0	2	0	0	0	0	0	0	2	0	0	3	0	0	3
STAB1	8	8	6	6	0	0	0	0	0	0	4	1	0	2	1	0	0	0	0	0	3	1	0	0	0	0	4
TMC5	8	8	4	4	0	0	0	0	0	0	3	0	0	4	1	0	0	0	0	0	2	2	0	0	0	0	4
TCERG1	8	8	3	3	0	0	0	0	0	0	2	1	0	5	0	0	0	0	0	0	2	3	0	0	1	0	2
PROKR2	8	8	6	6	0	0	1	0	0	0	5	0	0	2	0	0	0	0	0	0	4	2	0	1	0	0	1
FBLN2	8	8	4	4	0	0	0	0	0	0	3	1	0	4	0	0	0	0	0	0	1	3	0	2	0	1	1
SPATA18	8	8	3	3	0	0	0	0	0	0	3	0	0	5	0	0	0	0	0	0	2	2	1	0	0	0	3
CHEK2	8	8	7	7	0	0	0	1	1	0	4	0	0	1	1	0	0	0	0	0	1	3	1	2	0	0	1
SEMG2	8	9	7	8	0	0	0	0	0	0	5	2	0	1	0	0	0	1	0	0	2	2	0	1	2	0	1
KIAA0922	8	8	5	5	0	0	0	0	0	0	5	0	0	3	0	0	0	0	0	0	0	1	0	3	2	0	2
GRXCR1	8	9	6	6	0	0	0	0	0	0	4	2	0	3	0	0	0	0	0	0	1	1	0	3	0	0	3
ESYT2	8	8	6	6	0	0	0	0	0	0	5	0	0	2	1	0	0	0	0	0	1	1	0	4	0	0	2
PRPH	8	8	8	8	0	0	0	0	0	0	6	1	0	0	1	0	0	0	0	0	1	2	0	2	0	1	2
MCF2	8	8	6	6	0	0	0	1	0	0	3	1	0	2	1	0	0	0	0	0	1	1	1	4	0	1	0
TYR	8	8	6	6	0	0	0	0	0	0	6	0	0	2	0	0	0	0	0	0	1	1	0	3	0	0	3
NEURL4	8	8	7	7	0	0	1	0	0	0	6	0	0	1	0	0	0	0	0	0	1	2	1	3	0	0	1
CUL7	8	9	5	5	0	0	0	0	0	0	5	0	0	4	0	0	0	0	0	0	1	1	0	2	0	0	4
GABRA5	8	8	7	7	0	0	0	0	0	0	6	0	0	1	0	0	0	1	0	0	3	1	1	2	0	0	1
ARHGAP36	8	8	7	7	0	0	0	0	0	0	7	0	0	1	0	0	0	0	0	0	1	2	0	2	0	0	3
AGMO	8	8	6	6	0	0	1	0	0	0	5	0	0	2	0	0	0	0	0	0	3	2	0	2	0	0	1
PREX1	8	8	6	6	0	0	0	0	0	0	6	0	0	2	0	0	0	0	0	0	3	1	0	0	1	0	3
DOCK7	8	8	7	7	0	0	0	0	0	0	6	0	0	1	1	0	0	0	0	0	2	3	0	2	0	0	1
ARHGEF19	8	8	6	6	0	0	0	0	0	0	6	0	0	2	0	0	0	0	0	0	2	3	0	2	1	0	0
WDR3	8	8	7	7	0	0	0	0	0	0	5	2	0	1	0	0	0	0	0	0	0	2	0	3	2	0	1
MAP3K9	8	8	6	6	0	0	0	0	0	0	6	0	0	2	0	0	0	0	0	0	1	1	1	2	1	0	2
BTAF1	8	8	6	6	0	0	0	0	0	0	5	1	0	2	0	0	0	0	0	0	2	1	0	3	0	0	2
HDLBP	8	8	5	5	0	0	0	0	0	0	4	0	0	3	1	0	0	0	0	0	1	1	0	3	0	0	3
USP29	8	8	8	8	0	0	0	0	0	0	8	0	0	0	0	0	0	0	0	0	4	1	1	2	0	0	0
MROH2A	8	8	3	3	0	0	0	0	0	0	3	0	0	5	0	0	0	0	0	0	0	2	0	1	1	0	4
UGT3A1	8	8	7	7	0	0	1	0	0	0	6	0	0	1	0	0	0	0	0	0	1	3	0	2	0	0	2
TPP2	8	8	8	8	0	0	0	0	0	0	7	0	0	0	1	0	0	0	0	0	4	1	0	0	1	0	2
SLC18A3	8	8	3	3	0	0	0	0	0	0	3	0	0	5	0	0	0	0	0	0	1	2	0	2	1	0	2
SYT10	8	8	8	8	0	0	0	0	0	0	8	0	0	0	0	0	0	0	0	0	0	5	0	1	1	0	1
MYO6	8	8	7	7	0	0	0	1	0	0	4	1	0	1	1	0	0	0	0	0	0	3	0	2	0	0	3
MYO1C	8	8	8	8	0	0	0	0	0	0	8	0	0	0	0	0	0	0	0	0	2	2	0	2	1	0	1
WIZ	8	8	4	4	0	0	0	0	0	0	4	0	0	4	0	0	0	0	0	0	2	1	0	3	0	0	2
RNF17	8	8	7	7	0	0	0	0	0	0	7	0	0	1	0	0	0	0	0	0	2	1	1	2	0	0	2
PCDHGA7	8	8	5	5	0	0	0	0	0	0	5	0	0	3	0	0	0	0	0	0	2	2	0	3	0	0	1
RNF145	8	9	6	7	0	0	0	0	0	0	6	0	0	2	0	0	0	0	0	0	2	2	0	2	0	0	2
CCDC175	8	8	7	7	0	0	0	0	0	0	5	2	0	1	0	0	0	0	0	0	1	2	1	2	0	0	2
MERTK	8	8	6	6	0	0	0	0	0	0	6	0	0	2	0	0	0	0	0	0	1	0	1	3	0	0	3
GRIK4	8	8	6	6	0	0	0	0	0	0	6	0	0	2	0	0	0	0	0	0	0	3	0	1	1	0	3
TMPRSS6	8	9	7	8	0	0	0	0	0	0	7	0	0	1	0	0	0	0	0	0	6	0	0	0	0	0	2
PIK3C2A	8	8	6	6	0	0	0	0	0	0	4	1	0	2	1	0	0	0	0	0	2	0	2	2	0	0	2
PROSER1	8	8	8	8	0	0	1	0	0	0	7	0	0	0	0	0	0	0	0	0	0	4	0	1	1	0	2
AQPEP	8	8	5	5	0	0	0	0	0	0	5	0	0	3	0	0	0	0	0	0	2	2	0	3	1	0	0
MYBPC3	8	8	6	6	0	0	0	0	0	0	4	2	0	2	0	0	0	0	0	0	0	5	0	2	0	0	1
CHL1	8	8	8	8	0	0	1	0	0	0	6	1	0	0	0	0	0	0	0	0	2	0	1	2	1	0	2
SPOCK3	8	8	7	7	0	0	0	0	0	0	7	0	0	1	0	0	0	0	0	0	2	2	0	0	1	0	3
PLS1	8	8	6	6	0	0	0	0	0	0	6	0	0	2	0	0	0	0	0	0	2	1	0	1	0	1	3
SLIT3	8	8	6	6	0	0	0	0	0	0	6	0	0	2	0	0	0	0	0	0	2	1	0	3	0	0	2
ZNF578	8	8	6	6	0	0	0	0	0	0	5	1	0	2	0	0	0	0	0	0	2	1	0	2	0	0	3
NEK1	8	9	7	8	0	0	0	0	0	0	6	1	0	1	0	0	0	0	0	0	2	1	0	3	0	0	2
TNK2	8	8	6	6	0	0	1	0	0	0	4	0	0	2	0	0	0	1	0	0	3	2	0	1	0	0	2
PASD1	8	8	8	8	0	0	0	0	0	0	8	0	0	0	0	0	0	0	0	0	1	1	1	2	2	0	1
PARP2	8	8	7	7	0	0	0	0	0	0	6	0	0	1	1	0	0	0	0	0	1	1	1	3	1	0	1
WDR60	8	8	7	7	0	0	0	0	0	0	6	0	0	1	1	0	0	0	0	0	3	1	0	1	0	0	3
CACNA1F	8	8	5	5	0	0	0	0	0	0	4	0	0	3	1	0	0	0	0	0	2	2	0	2	1	0	1
AGXT2	8	8	3	3	0	0	0	0	0	0	3	0	0	5	0	0	0	0	0	0	0	5	0	2	0	0	1
RSPH6A	8	8	6	6	0	0	0	0	1	0	5	0	0	2	0	0	0	0	0	0	2	1	1	3	0	0	1
PTBP1	8	8	5	5	0	0	0	0	1	0	4	0	0	3	0	0	0	0	0	0	2	1	0	2	1	0	2
PCDHB7	8	8	5	5	0	0	0	0	0	0	5	0	0	3	0	0	0	0	0	0	1	1	0	3	1	0	2
KCNH8	8	8	7	7	0	0	0	0	0	0	7	0	0	1	0	0	0	0	0	0	2	1	0	2	2	0	1
PIK3CG	8	8	7	7	0	0	0	0	0	0	7	0	0	1	0	0	0	0	0	0	2	4	1	1	0	0	0
CD5L	8	8	7	7	0	0	0	0	0	0	5	1	0	1	1	0	0	0	0	0	0	2	0	2	2	0	2
FHOD1	8	8	5	5	0	0	0	0	0	0	4	0	0	3	1	0	0	0	0	0	2	2	0	1	0	0	3
TNPO3	8	8	6	6	0	0	0	0	0	0	6	0	0	2	0	0	0	0	0	0	2	1	1	0	0	0	4
ITIH6	8	8	6	6	0	0	0	0	0	0	6	0	0	2	0	0	0	0	0	0	2	2	0	2	2	0	0
SLC6A5	8	8	8	8	0	0	0	0	0	0	8	0	0	0	0	0	0	0	0	0	1	3	0	1	1	0	2
SLC4A9	8	8	8	8	0	0	1	0	0	0	6	0	0	0	1	0	0	0	0	0	1	0	0	3	1	0	3
PLAG1	8	8	7	7	0	0	0	0	0	0	7	0	0	1	0	0	0	0	0	0	2	0	1	3	0	0	2
SMC1B	8	8	6	6	0	0	0	0	0	0	3	3	0	2	0	0	0	0	0	0	1	1	1	2	0	0	3
GRM5	8	8	7	7	0	0	0	0	0	0	7	0	0	1	0	0	0	0	0	0	3	3	0	1	0	1	0
NAV1	8	8	7	7	0	0	1	0	1	0	5	0	0	1	0	0	0	0	0	0	1	3	1	0	0	0	3
ABCB4	8	8	7	7	0	0	0	0	0	0	7	0	0	1	0	0	0	0	0	0	1	2	1	4	0	0	0
BRINP2	8	9	6	6	0	0	0	0	0	0	5	1	0	3	0	0	0	0	0	0	2	2	0	2	1	0	1
SUPT20H	8	8	8	8	0	0	0	0	0	0	8	0	0	0	0	0	0	0	0	0	0	2	0	1	2	1	2
RGAG1	8	8	6	6	0	0	0	0	0	0	4	2	0	2	0	0	0	0	0	0	0	2	0	4	1	0	1
SUFU	8	8	8	8	0	0	0	0	0	0	5	1	0	0	2	0	0	0	0	0	2	3	0	1	0	0	2
GLRB	8	8	7	7	0	0	0	0	0	0	6	0	0	1	1	0	0	0	0	0	1	2	0	2	0	0	3
SCUBE2	8	8	8	8	0	0	0	0	0	0	6	0	0	0	2	0	0	0	0	0	1	2	0	3	0	1	1
RADIL	8	8	4	4	0	0	0	0	0	0	4	0	0	4	0	0	0	0	0	0	0	3	0	0	1	0	4
GPC6	8	8	4	4	0	0	0	0	0	0	3	1	0	4	0	0	0	0	0	0	2	1	0	2	0	0	3
RASGRF2	8	8	8	8	0	0	0	0	0	0	7	1	0	0	0	0	0	0	0	0	1	0	0	3	3	0	1
HS3ST4	8	8	6	6	0	0	0	0	0	0	4	2	0	2	0	0	0	0	0	0	3	4	0	1	0	0	0
EPB41L5	8	9	4	5	0	0	0	0	0	0	4	1	0	4	0	0	0	0	0	0	2	1	0	1	1	0	3
C2orf16	8	9	6	6	0	0	0	0	1	0	5	0	0	3	0	0	0	0	0	0	3	2	0	2	1	0	0
CDH5	8	8	6	6	0	0	0	0	0	0	6	0	0	2	0	0	0	0	0	0	0	3	0	2	3	0	0
PTGIS	8	8	6	6	0	0	0	0	0	0	6	0	0	2	0	0	0	0	0	0	3	1	1	0	1	0	2
SLC4A8	8	8	6	6	0	0	0	0	0	0	4	2	0	2	0	0	0	0	0	0	2	1	1	2	0	0	2
KIAA1009	8	8	5	5	0	0	0	0	0	0	5	0	0	3	0	0	0	0	0	0	2	2	1	2	1	0	0
OGDH	8	8	7	7	0	0	0	0	0	0	6	1	0	1	0	0	0	0	0	0	2	0	0	3	1	0	2
LLGL2	8	8	8	8	0	0	0	0	0	0	8	0	0	0	0	0	0	0	0	0	4	2	0	2	0	0	0
ADRA2A	8	8	6	6	0	0	0	0	0	0	6	0	0	2	0	0	0	0	0	0	1	3	1	0	2	0	1
PPFIA3	8	9	7	8	0	0	0	0	0	0	6	1	0	1	0	0	0	0	0	0	2	2	0	3	0	0	1
WDR62	8	8	5	5	0	0	0	0	0	0	4	1	0	3	0	0	0	0	0	0	2	1	0	2	1	1	1
FAM126B	8	9	6	7	0	0	0	0	0	0	5	1	0	2	0	0	0	0	0	0	2	0	1	2	0	0	3
MEGF10	8	8	5	5	0	0	0	0	0	0	4	0	0	3	1	0	0	0	0	0	3	2	0	0	0	0	3
ASXL2	8	8	5	5	0	0	0	0	0	0	4	1	0	3	0	0	0	0	0	0	0	3	0	3	0	0	2
ZFPM2	8	8	7	7	0	0	0	0	0	0	6	0	0	1	1	0	0	0	0	0	1	1	0	2	0	0	4
COL5A2	8	8	4	4	0	0	0	0	0	0	4	0	0	4	0	0	0	0	0	0	1	3	0	1	0	0	3
KIT	8	8	8	8	0	0	0	0	0	0	7	0	0	0	1	0	0	0	0	0	3	1	0	1	1	0	2
TEX2	8	9	6	7	0	0	0	0	0	0	6	1	0	2	0	0	0	0	0	0	1	2	3	0	0	0	2
ITGA6	8	8	6	6	0	0	0	0	0	0	6	0	0	2	0	0	0	0	0	0	1	3	0	1	0	0	3
GAD2	8	8	7	7	0	0	0	0	0	0	7	0	0	1	0	0	0	0	0	0	3	2	1	2	0	0	0
PIK3C2G	8	9	6	6	0	0	0	0	0	0	6	0	0	2	0	0	0	0	0	0	2	1	1	1	0	1	2
SLC17A4	8	8	4	4	0	0	0	1	0	0	2	1	0	4	0	0	0	0	0	0	2	3	0	1	0	0	2
TOX	8	8	7	7	0	0	0	0	0	0	7	0	0	1	0	0	0	0	0	0	2	2	0	2	1	0	1
PTPN14	8	10	5	7	0	1	0	2	0	0	1	2	0	3	0	0	0	0	0	0	0	3	0	2	0	0	3
DRP2	8	8	5	5	0	0	0	0	0	0	4	1	0	3	0	0	0	0	0	0	1	2	0	1	0	0	4
POR	8	8	4	4	0	0	0	0	0	0	3	0	0	4	0	0	0	1	0	0	1	1	1	4	0	0	1
VPS53	8	8	4	4	0	0	1	0	0	0	2	1	0	4	0	0	0	0	0	0	2	2	0	1	1	0	2
PCDHB13	8	8	3	3	0	0	0	0	0	0	3	0	0	5	0	0	0	0	0	0	4	0	0	0	0	0	4
BEND4	8	8	6	6	0	0	0	0	0	0	6	0	0	2	0	0	0	0	0	0	0	2	0	1	2	0	3
FILIP1	8	8	7	7	0	0	0	0	0	0	7	0	0	1	0	0	0	0	0	0	2	2	0	2	1	0	1
ATP2A3	8	9	6	6	0	0	0	0	0	0	5	1	0	3	0	0	0	0	0	0	2	1	0	2	1	0	2
DCAF12L2	8	8	6	6	0	0	0	0	0	0	6	0	0	2	0	0	0	0	0	0	1	2	0	2	0	0	3
CGNL1	8	8	5	5	0	0	0	0	0	0	5	0	0	3	0	0	0	0	0	0	3	1	0	1	1	0	2
PCNXL4	8	8	7	7	0	0	0	0	0	0	5	1	0	1	1	0	0	0	0	0	2	1	0	3	0	0	2
PHF2	8	8	8	8	0	0	1	1	0	0	6	0	0	0	0	0	0	0	0	0	1	1	0	1	0	1	4
TRPC6	8	8	5	5	0	0	0	0	0	0	2	1	0	3	2	0	0	0	0	0	1	2	0	2	1	0	2
DLGAP3	8	8	7	7	0	0	0	0	0	0	5	1	0	1	0	0	0	1	0	0	2	1	0	0	0	0	5
MT-ND5	8	9	4	5	0	0	0	0	0	0	4	0	0	4	0	0	0	0	0	0	0	0	0	1	0	0	7
NKPD1	8	8	5	5	0	0	0	0	0	0	4	1	0	3	0	0	0	0	0	0	0	3	0	1	1	0	3
ZNF106	8	8	7	7	1	0	0	0	0	0	6	0	0	1	0	0	0	0	0	0	4	1	0	2	0	0	1
RAPGEF2	8	8	7	7	0	0	0	0	0	0	6	0	0	1	1	0	0	0	0	0	0	4	0	1	1	0	2
ZNF438	8	8	6	6	0	0	0	0	0	0	4	1	0	2	1	0	0	0	0	0	1	2	0	1	0	1	3
PPIP5K2	8	8	7	7	0	0	1	0	0	0	5	1	0	1	0	0	0	0	0	0	2	2	0	2	0	0	2
ABCB6	8	8	5	5	0	0	0	0	0	0	5	0	0	3	0	0	0	0	0	0	1	5	0	0	0	0	2
NCAN	8	8	6	6	0	0	0	0	0	0	6	0	0	2	0	0	0	0	0	0	1	1	0	3	1	0	2
IDE	8	8	8	8	0	0	0	0	0	0	8	0	0	0	0	0	0	0	0	0	3	2	0	0	0	0	3
MGRN1	8	8	6	6	0	0	0	0	0	0	6	0	0	2	0	0	0	0	0	0	1	3	0	1	2	0	1
ACCSL	8	8	8	8	0	0	0	0	0	0	6	0	0	0	2	0	0	0	0	0	0	4	0	1	0	0	3
[truncated: 13,838 more rows]
