# Supplementary material for: Comprehensive genomic analysis of Oesophageal Squamous Cell Carcinoma reveals clinical relevance
Source: Sci Rep. 2017 Nov 10;7:15324. doi: 10.1038/s41598-017-14909-5 (PMC5681595; doi:10.1038/s41598-017-14909-5)
Supplement: Supplementary file 13 — Dataset 12 [file 41598_2017_14909_MOESM13_ESM.xlsx]

## Sheet: Sheet1
Supplementary Table 12. Mutation type of ESCC
	ESCC-0001	ESCC-0002	ESCC-0003	ESCC-0004	ESCC-0005	ESCC-0006	ESCC-0007	ESCC-0008	ESCC-0009	ESCC-0010	ESCC-0011	ESCC-0012	ESCC-0013	ESCC-0014	ESCC-0015	ESCC-0016	ESCC-0017	ESCC-0018	ESCC-0019	ESCC-0020	ESCC-0021	ESCC-0022	ESCC-0023	ESCC-0024	ESCC-0025	ESCC-0026	ESCC-0027	ESCC-0028	ESCC-0029	ESCC-0030	ESCC-0031	ESCC-0032	ESCC-0033	ESCC-0034	ESCC-0035	ESCC-0036	ESCC-0037	ESCC-0038	ESCC-0039	ESCC-0040	ESCC-0041	ESCC-0042	ESCC-0043	ESCC-0044	ESCC-0045	ESCC-0046	ESCC-0047	ESCC-0048	ESCC-0049
Missense_Mutation	66	52	116	126	78	68	112	68	64	83	113	51	155	149	67	164	75	84	128	47	41	69	98	53	23	170	55	74	75	74	118	74	116	56	160	103	171	77	236	93	87	108	159	112	156	43	116	91	34
Nonsense_Mutation	7	3	14	10	8	7	10	7	6	4	7	7	9	13	7	15	5	5	12	6	3	7	7	5	2	17	2	6	6	7	13	7	6	7	12	5	19	5	17	7	3	11	14	12	10	0	10	17	3
Nonstop_Mutation	0	0	0	0	0	0	0	0	0	0	0	0	0	0	0	2	0	0	0	0	0	0	0	0	0	0	0	0	0	0	0	0	0	0	0	0	0	0	1	0	0	0	0	0	0	0	0	0	0
Silent	18	18	38	32	33	26	40	28	21	38	43	29	49	58	26	54	32	25	46	30	17	32	36	15	14	76	18	38	25	32	43	34	45	28	57	26	65	22	71	41	31	49	46	50	66	9	36	34	18
Start_Codon_SNP	0	0	0	0	0	0	0	0	0	0	0	0	0	0	0	0	0	0	0	0	0	1	0	0	0	0	0	0	0	0	2	0	0	0	1	0	0	0	0	0	0	0	0	0	0	0	0	0	0
Start_Codon_Del	0	0	0	0	0	0	0	0	0	0	0	0	0	0	0	0	0	0	0	0	0	0	0	0	0	0	0	0	0	0	0	0	0	0	0	0	0	0	0	0	0	0	0	0	0	0	0	0	0
Start_Codon_Ins	0	0	0	0	0	0	0	0	0	0	0	0	0	0	0	0	0	0	0	0	0	0	0	0	0	0	0	0	0	0	0	0	0	0	0	0	0	0	0	0	0	0	0	0	0	0	0	0	0
Frame_Shift_Del	1	1	2	3	1	0	1	1	0	1	4	0	1	2	4	0	5	0	2	0	1	1	0	1	0	1	1	2	0	0	1	1	4	1	8	2	1	0	2	0	2	6	3	0	1	0	1	2	0
Frame_Shift_Ins	1	1	1	1	0	1	1	1	1	0	2	1	4	3	2	0	2	2	0	0	0	0	1	0	0	2	1	0	0	0	1	1	0	0	2	2	0	0	2	1	1	1	0	4	3	0	0	3	0
In_Frame_Del	0	2	0	2	0	1	1	0	2	0	5	3	1	3	2	1	6	1	1	0	1	2	0	1	0	1	2	2	3	3	2	2	2	5	6	3	0	0	1	3	3	1	0	2	4	1	0	1	0
In_Frame_Ins	0	0	0	0	0	0	0	0	0	0	0	0	0	0	0	0	0	0	1	0	0	0	0	0	0	0	0	0	0	0	0	0	0	0	1	1	0	0	0	0	0	0	0	0	0	0	0	0	0
Stop_Codon_Del	0	0	0	0	0	0	0	0	0	0	0	0	0	0	0	1	0	0	0	0	0	0	0	0	0	0	0	0	0	0	0	0	0	0	0	0	0	0	0	0	0	0	0	0	0	0	0	0	0
Stop_Codon_Ins	0	0	0	0	0	0	0	0	0	0	0	0	0	0	0	0	0	0	0	0	0	0	0	0	0	0	0	0	0	0	0	0	0	0	0	0	0	0	0	0	0	0	0	0	0	0	0	0	0
De_novo_Start_OutOfFrame	0	1	0	0	0	0	1	0	2	0	0	0	1	0	0	0	0	0	0	0	0	0	0	4	0	1	0	0	0	0	0	0	0	0	0	0	1	0	1	1	0	0	1	1	0	0	0	0	0
De_novo_Start_InFrame	0	0	0	0	0	0	0	0	0	0	0	0	0	0	0	0	0	0	0	0	0	0	0	2	0	0	0	0	0	0	0	0	0	0	1	0	0	0	1	1	0	0	1	0	1	0	0	0	0
Splice_Site	6	4	4	8	1	2	8	3	4	8	5	2	7	5	4	14	7	4	4	2	5	7	2	9	1	6	6	10	3	5	5	5	6	4	14	5	8	1	10	3	4	11	8	3	15	4	13	7	2
[truncated: 442 more columns]
