# Supplementary material for: Comprehensive genomic analysis of Oesophageal Squamous Cell Carcinoma reveals clinical relevance
Source: Sci Rep. 2017 Nov 10;7:15324. doi: 10.1038/s41598-017-14909-5 (PMC5681595; doi:10.1038/s41598-017-14909-5)
Supplement: Supplementary file 14 — Dataset 13 [file 41598_2017_14909_MOESM14_ESM.xlsx]

## Sheet: Sheet1
Supplementary Table 13. Significant Mutated Genes distribution across ESCC projects
gene	ESCC-P001	ESCC-P002	ESCC-P003	ESCC-P004	ESCC-P005	ESCC-P006	ESCC-P007
AJUBA	3	6	0	6	2	0	2
CDKN2A	5	7	0	5	2	1	4
FBXW7	5	6	1	9	2	1	3
NFE2L2	5	12	2	4	9	1	15
NOTCH1	11	20	4	23	8	2	12
PTEN	4	2	1	3	1	0	5
ZNF750	7	4	3	7	1	1	9
RB1	7	9	2	2	3	0	4
TP53	81	102	15	86	40	10	82
KMT2D	3	17	2	14	2	0	19
KDM6A	4	9	2	7	0	1	4
PIK3CA	6	9	0	22	6	0	11
FAT1	6	14	3	25	1	2	7
CREBBP	9	8	1	5	2	1	8
CUL3	2	3	1	3	1	1	3
NOTCH3	3	9	0	8	1	3	8
TGFBR2	1	3	0	2	0	0	8
DCDC1	4	1	0	4	1	1	4
